# Supplementary material for: 2-Chloro-8,8-dimethyl-8,9-dihydro-7H-chromeno[2,3-b]quinoline-10,12-dione
Source: Acta Crystallogr Sect E Struct Rep Online. 2013 Jan 19;69(Pt 2):o253. doi: 10.1107/S1600536813001062 (PMC3569785; doi:10.1107/S1600536813001062)
Supplement: Supplementary file 1 [file e-69-0o253-sup1.cif]

##############################################################################
#                                                                            #
# This CIF contains the data in a paper accepted for publication in          #
# Acta Crystallographica Section E. It conforms to the requirements of       #
# Notes for Authors for Acta Crystallographica Section E, and has been       #
# peer reviewed under the auspices of the IUCr Commission on Journals.       #
#                                                                            #
# Full details of the Crystallographic Information File format               #
# are given in the paper "The Crystallographic Information File (CIF):       #
# a New Standard Archive File for Crystallography" by S. R. Hall, F. H.      #
# Allen and I. D. Brown [Acta Cryst. (1991), A47, 655-685].                  #
#                                                                            #
# The current version of the core CIF dictionary is obtainable from          #
# ftp://ftp.iucr.org/pub/cif_core.dic.                                       #
#                                                                            #
# Software is freely available for graphical display of the structure(s)     #
# in this CIF. For information consult the CIF software page                 #
# http://www.iucr.org/resources/cif/software.                                #
#                                                                            #
# This file may be used for bona fide research purposes within the           #
# scientific community so long as proper attribution is given to the journal # 
# article from which it was obtained.                                        #
#                                                                            #
##############################################################################
data_global
_audit_creation_method     SHELXL-97
_journal_date_recd_electronic     2013-01-04
_journal_date_accepted     2013-01-11
_journal_name_full     'Acta Crystallographica, Section E'
_journal_year     2013
_journal_volume     69
_journal_issue      2
_journal_page_first     o253
_journal_page_last     o253
_journal_paper_category     QO
_journal_paper_doi     10.1107/S1600536813001062
_journal_coeditor_code     SU2550
_publ_contact_author_name     'Devadasan Velmurugan'
_publ_contact_author_address
;  CAS in Crystallography and Biophysics
   University of madras
   Maraimalai campus(guindy campus)
   Chennai 600 025
   India
;
_publ_contact_author_email     'shirai2011@gmail.com'
_publ_contact_author_fax     '044 091 2499 3057'
_publ_contact_author_phone     '044 091 24484170'
_publ_section_title
;\
2-Chloro-8,8-dimethyl-8,9-dihydro-7<i>H</i>-chromeno[2,3-<i>b</i>]quinoline-10,\
12-dione
;
loop_
    _publ_author_name
    _publ_author_address
    'Thothadri Srinivasan'
;
    Centre of Advanced Study in Crystallography and Biophysics
    University of Madras
    Guindy Campus
    Chennai 600 025
    India
;
    'Panneerselvam Yuvaraj'
;
    Industrial Chemistry Laboratory
    Central Leather Research Institute
    Adyar
    Chennai 600 020
    India
;
    'Boreddy S. R. Reddy'
;
    Industrial Chemistry Laboratory
    Central Leather Research Institute
    Adyar
    Chennai 600 020
    India
;
    'Devadasan Velmurugan'
;
    Centre of Advanced Study in Crystallography and Biophysics
    University of Madras
    Guindy Campus
    Chennai 600 025
    India
;
data_I
_audit_creation_method     SHELXL-97
_chemical_name_systematic
;
2-Chloro-8,8-dimethyl-8,9-dihydro-7<i>H</i>-chromeno[2,3-<i>b</i>]quinoline-
10,12-dione
;
_chemical_name_common     ?
_chemical_formula_moiety     'C18 H14 Cl N O3'
_chemical_formula_sum     'C18 H14 Cl N O3'
_chemical_formula_iupac     'C18 H14 Cl N O3'
_chemical_formula_weight     327.75
_chemical_melting_point     ?
_symmetry_cell_setting     triclinic
_symmetry_space_group_name_H-M     'P -1'
_symmetry_space_group_name_Hall     '-P 1'
loop_
    _symmetry_equiv_pos_as_xyz
    'x, y, z'
    '-x, -y, -z'
_cell_length_a     11.4135(4)
_cell_length_b     11.6663(5)
_cell_length_c     13.5810(6)
_cell_angle_alpha     69.265(3)
_cell_angle_beta     73.868(2)
_cell_angle_gamma     64.998(5)
_cell_volume     1515.11(12)
_cell_formula_units_Z     4
_cell_measurement_reflns_used     7488
_cell_measurement_theta_min     1.62
_cell_measurement_theta_max     28.40
_cell_measurement_temperature     293(2)
_exptl_crystal_description     Block
_exptl_crystal_colour     Colourless
_exptl_crystal_size_max     0.30
_exptl_crystal_size_mid     0.25
_exptl_crystal_size_min     0.20
_exptl_crystal_density_diffrn     1.437
_exptl_crystal_density_meas     ?
_exptl_crystal_density_method     'not measured'
_exptl_crystal_F_000     680
_exptl_absorpt_coefficient_mu     0.267
_exptl_absorpt_correction_type     multi-scan
_exptl_absorpt_process_details     '(<i>SADABS</i>; Bruker, 2008)'
_exptl_absorpt_correction_T_min     0.9242
_exptl_absorpt_correction_T_max     0.9486
_exptl_special_details     ?
_diffrn_ambient_temperature     293(2)
_diffrn_radiation_type     MoK\a
_diffrn_radiation_wavelength     0.71073
_diffrn_radiation_source     'fine-focus sealed tube'
_diffrn_radiation_monochromator     graphite
_diffrn_measurement_device_type     'Bruker SMART APEXII area-detector'
_diffrn_measurement_method     '\w and \f scans'
_diffrn_detector_area_resol_mean     ?
_diffrn_reflns_number     26747
_diffrn_reflns_av_R_equivalents     0.0331
_diffrn_reflns_av_sigmaI/netI     0.0292
_diffrn_reflns_theta_min     1.62
_diffrn_reflns_theta_max     28.40
_diffrn_reflns_theta_full     28.40
_diffrn_measured_fraction_theta_max     0.984
_diffrn_measured_fraction_theta_full     0.984
_diffrn_reflns_limit_h_min     -15
_diffrn_reflns_limit_h_max     14
_diffrn_reflns_limit_k_min     -15
_diffrn_reflns_limit_k_max     15
_diffrn_reflns_limit_l_min     -18
_diffrn_reflns_limit_l_max     18
_diffrn_standards_number     ?
_diffrn_standards_interval_count     ?
_diffrn_standards_interval_time     ?
_diffrn_standards_decay_%     ?
_refine_special_details
;
 Refinement of F^2^ against ALL reflections.  The weighted R-factor wR and
 goodness of fit S are based on F^2^, conventional R-factors R are based
 on F, with F set to zero for negative F^2^. The threshold expression of
 F^2^ > 2sigma(F^2^) is used only for calculating R-factors(gt) etc. and is
 not relevant to the choice of reflections for refinement.  R-factors based
 on F^2^ are statistically about twice as large as those based on F, and R-
 factors based on ALL data will be even larger.
;
_reflns_number_total     7488
_reflns_number_gt     5384
_reflns_threshold_expression     I>2sigma(I)
_refine_ls_structure_factor_coef     Fsqd
_refine_ls_matrix_type     full
_refine_ls_R_factor_all     0.0753
_refine_ls_R_factor_gt     0.0526
_refine_ls_wR_factor_gt     0.1488
_refine_ls_wR_factor_ref     0.1673
_refine_ls_goodness_of_fit_ref     0.988
_refine_ls_restrained_S_all     0.988
_refine_ls_number_reflns     7488
_refine_ls_number_parameters     419
_refine_ls_number_restraints     0
_refine_ls_hydrogen_treatment     constr
_refine_ls_weighting_scheme     calc
_refine_ls_weighting_details
         'calc w=1/[\s^2^(Fo^2^)+(0.0783P)^2^+0.7873P] where P=(Fo^2^+2Fc^2^)/3'
_atom_sites_solution_hydrogens     geom
_atom_sites_solution_primary     direct
_atom_sites_solution_secondary     difmap
_refine_ls_shift/su_max     0.000
_refine_ls_shift/su_mean     0.000
_refine_diff_density_max     0.274
_refine_diff_density_min     -0.331
_refine_ls_extinction_method     none
_refine_ls_extinction_coef     ?
loop_
    _atom_type_symbol
    _atom_type_description
    _atom_type_scat_dispersion_real
    _atom_type_scat_dispersion_imag
    _atom_type_scat_source
    'C' 'C' 0.0033 0.0016
                         'International Tables Vol C Tables 4.2.6.8 and 6.1.1.4'
    'H' 'H' 0.0000 0.0000
                         'International Tables Vol C Tables 4.2.6.8 and 6.1.1.4'
    'N' 'N' 0.0061 0.0033
                         'International Tables Vol C Tables 4.2.6.8 and 6.1.1.4'
    'O' 'O' 0.0106 0.0060
                         'International Tables Vol C Tables 4.2.6.8 and 6.1.1.4'
    'Cl' 'Cl' 0.1484 0.1585
                         'International Tables Vol C Tables 4.2.6.8 and 6.1.1.4'
_computing_data_collection     'APEX2 (Bruker, 2008)'
_computing_cell_refinement     'SAINT (Bruker, 2008)'
_computing_data_reduction     'SAINT (Bruker, 2008)'
_computing_structure_solution     'SHELXS97 (Sheldrick, 2008)'
_computing_structure_refinement     'SHELXL97 (Sheldrick, 2008)'
_computing_molecular_graphics     'ORTEP-3 (Farrugia, 2012)'
_computing_publication_material
                            'SHELXL97 (Sheldrick, 2008) and PLATON (Spek, 2009)'
loop_
    _atom_site_type_symbol
    _atom_site_label
    _atom_site_fract_x
    _atom_site_fract_y
    _atom_site_fract_z
    _atom_site_U_iso_or_equiv
    _atom_site_adp_type
    _atom_site_calc_flag
    _atom_site_refinement_flags
    _atom_site_occupancy
    _atom_site_symmetry_multiplicity
    _atom_site_disorder_assembly
    _atom_site_disorder_group
    C C1 0.5452(2) 0.2391(2) 0.17141(17) 0.0507(5) Uani d . 1 1 . .
    C C1' 0.7356(2) 0.4947(2) 0.32726(17) 0.0547(5) Uani d . 1 1 . .
    C C2 0.6544(2) 0.2742(2) 0.14200(17) 0.0528(5) Uani d . 1 1 . .
    H H2 0.7376 0.2098 0.1389 0.063 Uiso calc R 1 1 . .
    C C2' 0.7043(2) 0.3837(2) 0.35361(17) 0.0558(6) Uani d . 1 1 . .
    H H2' 0.7703 0.3019 0.3552 0.067 Uiso calc R 1 1 . .
    C C3' 0.5750(2) 0.3948(2) 0.37743(17) 0.0525(5) Uani d . 1 1 . .
    H H3' 0.5532 0.3209 0.3951 0.063 Uiso calc R 1 1 . .
    C C3 0.64025(19) 0.4033(2) 0.11754(17) 0.0492(5) Uani d . 1 1 . .
    H H3 0.7135 0.4271 0.0973 0.059 Uiso calc R 1 1 . .
    C C4 0.51544(18) 0.4985(2) 0.12322(14) 0.0411(4) Uani d . 1 1 . .
    C C4' 0.4777(2) 0.51767(19) 0.37477(15) 0.0432(4) Uani d . 1 1 . .
    C C5 0.40526(18) 0.4646(2) 0.15103(15) 0.0422(4) Uani d . 1 1 . .
    C C5' 0.5084(2) 0.62854(19) 0.35132(15) 0.0435(4) Uani d . 1 1 . .
    C C6' 0.6394(2) 0.6162(2) 0.32709(17) 0.0511(5) Uani d . 1 1 . .
    H H6' 0.6617 0.6895 0.3109 0.061 Uiso calc R 1 1 . .
    C C6 0.4216(2) 0.3327(2) 0.17485(17) 0.0489(5) Uani d . 1 1 . .
    H H6 0.3490 0.3083 0.1930 0.059 Uiso calc R 1 1 . .
    C C7' 0.4033(2) 0.75624(19) 0.35395(16) 0.0448(4) Uani d . 1 1 . .
    C C7 0.27378(19) 0.5668(2) 0.15261(17) 0.0458(5) Uani d . 1 1 . .
    C C8 0.27349(17) 0.6992(2) 0.13091(15) 0.0401(4) Uani d . 1 1 . .
    C C8' 0.27101(19) 0.75360(18) 0.37550(14) 0.0386(4) Uani d . 1 1 . .
    C C9 0.38973(17) 0.7232(2) 0.10728(14) 0.0395(4) Uani d . 1 1 . .
    C C9' 0.25063(19) 0.63696(18) 0.39621(15) 0.0403(4) Uani d . 1 1 . .
    C C10 0.15855(18) 0.8078(2) 0.13264(16) 0.0431(4) Uani d . 1 1 . .
    H H10 0.0782 0.7981 0.1466 0.052 Uiso calc R 1 1 . .
    C C10' 0.15975(19) 0.86517(18) 0.37749(15) 0.0406(4) Uani d . 1 1 . .
    H H10' 0.1675 0.9457 0.3645 0.049 Uiso calc R 1 1 . .
    C C11 0.16353(18) 0.9292(2) 0.11373(16) 0.0433(4) Uani d . 1 1 . .
    C C11' 0.0377(2) 0.85759(19) 0.39857(16) 0.0419(4) Uani d . 1 1 . .
    C C12 0.28618(19) 0.9417(2) 0.09298(16) 0.0452(4) Uani d . 1 1 . .
    C C12' 0.0290(2) 0.73483(19) 0.41838(16) 0.0443(4) Uani d . 1 1 . .
    C C13 0.2948(2) 1.0714(2) 0.0769(2) 0.0595(6) Uani d . 1 1 . .
    H H13A 0.3744 1.0758 0.0288 0.071 Uiso calc R 1 1 . .
    H H13B 0.3009 1.0774 0.1446 0.071 Uiso calc R 1 1 . .
    C C13' -0.1015(2) 0.7213(2) 0.4426(2) 0.0604(6) Uani d . 1 1 . .
    H H13C -0.0945 0.6345 0.4897 0.072 Uiso calc R 1 1 . .
    H H13D -0.1256 0.7286 0.3770 0.072 Uiso calc R 1 1 . .
    C C14 0.1788(2) 1.1890(2) 0.0318(2) 0.0574(6) Uani d . 1 1 . .
    C C14' -0.2096(2) 0.8249(2) 0.4948(2) 0.0547(5) Uani d . 1 1 . .
    C C15' -0.2116(2) 0.9614(2) 0.4250(2) 0.0583(6) Uani d . 1 1 . .
    H H15A -0.2399 0.9786 0.3584 0.070 Uiso calc R 1 1 . .
    H H15B -0.2753 1.0267 0.4606 0.070 Uiso calc R 1 1 . .
    C C15 0.0525(2) 1.1739(2) 0.1015(2) 0.0668(7) Uani d . 1 1 . .
    H H15C 0.0477 1.1832 0.1709 0.080 Uiso calc R 1 1 . .
    H H15D -0.0214 1.2446 0.0697 0.080 Uiso calc R 1 1 . .
    C C16 0.0408(2) 1.0454(2) 0.1164(2) 0.0532(5) Uani d . 1 1 . .
    C C16' -0.0816(2) 0.97710(19) 0.40067(17) 0.0470(5) Uani d . 1 1 . .
    C C17 0.1858(3) 1.3168(3) 0.0318(3) 0.0908(11) Uani d . 1 1 . .
    H H17A 0.2678 1.3235 -0.0077 0.136 Uiso calc R 1 1 . .
    H H17B 0.1789 1.3172 0.1038 0.136 Uiso calc R 1 1 . .
    H H17C 0.1153 1.3900 -0.0007 0.136 Uiso calc R 1 1 . .
    C C17' -0.3419(3) 0.8143(3) 0.5042(3) 0.0808(9) Uani d . 1 1 . .
    H H17D -0.4098 0.8793 0.5368 0.121 Uiso calc R 1 1 . .
    H H17E -0.3400 0.7283 0.5472 0.121 Uiso calc R 1 1 . .
    H H17F -0.3586 0.8286 0.4345 0.121 Uiso calc R 1 1 . .
    C C18 0.1796(3) 1.1930(3) -0.0825(2) 0.0802(8) Uani d . 1 1 . .
    H H18A 0.2588 1.2024 -0.1261 0.120 Uiso calc R 1 1 . .
    H H18B 0.1058 1.2663 -0.1102 0.120 Uiso calc R 1 1 . .
    H H18C 0.1746 1.1130 -0.0826 0.120 Uiso calc R 1 1 . .
    C C18' -0.1844(2) 0.8035(3) 0.6060(2) 0.0637(6) Uani d . 1 1 . .
    H H18D -0.2542 0.8674 0.6386 0.096 Uiso calc R 1 1 . .
    H H18E -0.1031 0.8129 0.6004 0.096 Uiso calc R 1 1 . .
    H H18F -0.1803 0.7168 0.6487 0.096 Uiso calc R 1 1 . .
    N N1 0.39826(15) 0.83855(18) 0.08958(14) 0.0470(4) Uani d . 1 1 . .
    N N1' 0.13495(18) 0.62525(16) 0.41741(14) 0.0474(4) Uani d . 1 1 . .
    O O1 0.17423(15) 0.54410(18) 0.16973(18) 0.0723(5) Uani d . 1 1 . .
    O O1' 0.42395(16) 0.85595(16) 0.33981(16) 0.0663(5) Uani d . 1 1 . .
    O O2' 0.35174(14) 0.52027(13) 0.39693(12) 0.0485(3) Uani d . 1 1 . .
    O O2 0.50909(12) 0.62565(14) 0.10098(11) 0.0463(3) Uani d . 1 1 . .
    O O3 -0.06431(15) 1.03402(18) 0.13335(19) 0.0777(6) Uani d . 1 1 . .
    O O3' -0.07287(16) 1.08344(15) 0.38172(16) 0.0648(5) Uani d . 1 1 . .
    Cl Cl1' 0.89836(6) 0.48087(7) 0.29361(6) 0.0808(2) Uani d . 1 1 . .
    Cl Cl1 0.56258(7) 0.07546(6) 0.20440(6) 0.0733(2) Uani d . 1 1 . .
loop_
    _atom_site_aniso_label
    _atom_site_aniso_U_11
    _atom_site_aniso_U_22
    _atom_site_aniso_U_33
    _atom_site_aniso_U_12
    _atom_site_aniso_U_13
    _atom_site_aniso_U_23
    C1 0.0506(12) 0.0466(11) 0.0461(11) -0.0068(9) -0.0091(9) -0.0145(9)
    C1' 0.0457(11) 0.0560(13) 0.0444(11) -0.0033(10) -0.0101(9) -0.0091(9)
    C2 0.0416(11) 0.0522(12) 0.0490(12) 0.0025(9) -0.0083(9) -0.0185(10)
    C2' 0.0551(13) 0.0442(11) 0.0447(11) 0.0062(10) -0.0117(9) -0.0120(9)
    C3' 0.0608(13) 0.0367(10) 0.0450(11) -0.0027(9) -0.0093(9) -0.0112(8)
    C3 0.0332(9) 0.0575(13) 0.0469(11) -0.0066(9) -0.0038(8) -0.0166(9)
    C4 0.0350(9) 0.0468(11) 0.0336(9) -0.0076(8) -0.0048(7) -0.0110(8)
    C4' 0.0483(11) 0.0365(10) 0.0341(9) -0.0051(8) -0.0065(8) -0.0097(7)
    C5 0.0338(9) 0.0493(11) 0.0369(9) -0.0075(8) -0.0043(7) -0.0141(8)
    C5' 0.0464(11) 0.0370(10) 0.0361(9) -0.0053(8) -0.0077(8) -0.0083(7)
    C6' 0.0470(11) 0.0468(11) 0.0470(11) -0.0082(9) -0.0095(9) -0.0073(9)
    C6 0.0449(11) 0.0517(12) 0.0473(11) -0.0138(9) -0.0056(9) -0.0157(9)
    C7' 0.0469(11) 0.0342(10) 0.0457(11) -0.0085(8) -0.0088(8) -0.0082(8)
    C7 0.0339(9) 0.0511(11) 0.0497(11) -0.0112(8) -0.0024(8) -0.0184(9)
    C8 0.0304(8) 0.0490(11) 0.0378(9) -0.0102(8) -0.0050(7) -0.0136(8)
    C8' 0.0450(10) 0.0310(9) 0.0356(9) -0.0095(8) -0.0058(7) -0.0097(7)
    C9 0.0274(8) 0.0468(10) 0.0374(9) -0.0075(7) -0.0050(7) -0.0107(8)
    C9' 0.0474(10) 0.0304(9) 0.0375(9) -0.0086(8) -0.0046(8) -0.0111(7)
    C10 0.0287(8) 0.0523(11) 0.0471(11) -0.0125(8) -0.0043(7) -0.0156(9)
    C10' 0.0469(10) 0.0277(8) 0.0429(10) -0.0105(8) -0.0068(8) -0.0082(7)
    C11 0.0306(9) 0.0465(11) 0.0479(11) -0.0087(8) -0.0063(7) -0.0131(9)
    C11' 0.0445(10) 0.0338(9) 0.0436(10) -0.0110(8) -0.0059(8) -0.0106(8)
    C12 0.0341(9) 0.0500(11) 0.0473(11) -0.0127(8) -0.0071(8) -0.0108(9)
    C12' 0.0477(11) 0.0365(10) 0.0477(11) -0.0134(8) -0.0038(8) -0.0150(8)
    C13 0.0414(11) 0.0538(13) 0.0837(17) -0.0162(10) -0.0119(11) -0.0185(12)
    C13' 0.0535(13) 0.0485(12) 0.0853(17) -0.0205(10) -0.0039(12) -0.0276(12)
    C14 0.0433(11) 0.0438(11) 0.0814(16) -0.0128(9) -0.0082(11) -0.0174(11)
    C14' 0.0394(10) 0.0427(11) 0.0792(16) -0.0130(9) -0.0093(10) -0.0153(11)
    C15' 0.0441(11) 0.0435(11) 0.0791(16) -0.0095(9) -0.0169(11) -0.0091(11)
    C15 0.0426(12) 0.0531(14) 0.100(2) -0.0092(10) 0.0002(12) -0.0335(13)
    C16 0.0349(10) 0.0497(12) 0.0690(14) -0.0089(9) -0.0048(9) -0.0194(10)
    C16' 0.0458(11) 0.0342(10) 0.0533(12) -0.0083(8) -0.0090(9) -0.0096(8)
    C17 0.0578(16) 0.0537(15) 0.164(3) -0.0169(13) -0.0138(18) -0.0396(18)
    C17' 0.0481(14) 0.0622(16) 0.133(3) -0.0216(12) -0.0126(15) -0.0261(17)
    C18 0.085(2) 0.0621(16) 0.0777(19) -0.0252(15) -0.0165(15) 0.0008(14)
    C18' 0.0492(12) 0.0575(14) 0.0698(16) -0.0152(11) 0.0025(11) -0.0143(12)
    N1 0.0304(8) 0.0511(10) 0.0536(10) -0.0118(7) -0.0061(7) -0.0111(8)
    N1' 0.0508(10) 0.0352(8) 0.0536(10) -0.0139(7) -0.0004(8) -0.0170(7)
    O1 0.0344(8) 0.0593(10) 0.1242(16) -0.0154(7) -0.0048(9) -0.0333(10)
    O1' 0.0514(9) 0.0411(8) 0.1038(14) -0.0149(7) -0.0113(9) -0.0193(8)
    O2' 0.0505(8) 0.0299(7) 0.0568(9) -0.0071(6) -0.0044(6) -0.0141(6)
    O2 0.0271(6) 0.0479(8) 0.0540(8) -0.0069(6) -0.0029(5) -0.0133(6)
    O3 0.0295(8) 0.0578(10) 0.1401(18) -0.0059(7) -0.0090(9) -0.0355(11)
    O3' 0.0524(9) 0.0339(8) 0.0981(13) -0.0090(7) -0.0087(9) -0.0167(8)
    Cl1' 0.0443(3) 0.0753(5) 0.0916(5) 0.0002(3) -0.0115(3) -0.0129(4)
    Cl1 0.0716(4) 0.0471(3) 0.0927(5) -0.0067(3) -0.0227(3) -0.0194(3)
_geom_special_details
;
 All esds (except the esd in the dihedral angle between two l.s. planes)
 are estimated using the full covariance matrix.  The cell esds are taken
 into account individually in the estimation of esds in distances, angles
 and torsion angles; correlations between esds in cell parameters are only
 used when they are defined by crystal symmetry.  An approximate (isotropic)
 treatment of cell esds is used for estimating esds involving l.s. planes.
;
loop_
    _geom_bond_atom_site_label_1
    _geom_bond_atom_site_label_2
    _geom_bond_site_symmetry_2
    _geom_bond_distance
    _geom_bond_publ_flag
    C1 C6 . 1.372(3) ?
    C1 C2 . 1.385(3) ?
    C1 Cl1 . 1.735(2) ?
    C1' C6' . 1.377(3) ?
    C1' C2' . 1.388(4) ?
    C1' Cl1' . 1.736(2) ?
    C2 C3 . 1.370(3) ?
    C2 H2 . 0.9300 ?
    C2' C3' . 1.379(3) ?
    C2' H2' . 0.9300 ?
    C3' C4' . 1.389(3) ?
    C3' H3' . 0.9300 ?
    C3 C4 . 1.390(3) ?
    C3 H3 . 0.9300 ?
    C4 O2 . 1.378(2) ?
    C4 C5 . 1.390(3) ?
    C4' O2' . 1.374(3) ?
    C4' C5' . 1.388(3) ?
    C5 C6 . 1.395(3) ?
    C5 C7 . 1.470(3) ?
    C5' C6' . 1.393(3) ?
    C5' C7' . 1.471(3) ?
    C6' H6' . 0.9300 ?
    C6 H6 . 0.9300 ?
    C7' O1' . 1.222(2) ?
    C7' C8' . 1.468(3) ?
    C7 O1 . 1.216(2) ?
    C7 C8 . 1.466(3) ?
    C8 C10 . 1.387(3) ?
    C8 C9 . 1.398(3) ?
    C8' C10' . 1.384(3) ?
    C8' C9' . 1.395(3) ?
    C9 N1 . 1.322(3) ?
    C9 O2 . 1.361(2) ?
    C9' N1' . 1.326(3) ?
    C9' O2' . 1.362(2) ?
    C10 C11 . 1.371(3) ?
    C10 H10 . 0.9300 ?
    C10' C11' . 1.377(3) ?
    C10' H10' . 0.9300 ?
    C11 C12 . 1.409(3) ?
    C11 C16 . 1.484(3) ?
    C11' C12' . 1.402(3) ?
    C11' C16' . 1.483(3) ?
    C12 N1 . 1.339(3) ?
    C12 C13 . 1.492(3) ?
    C12' N1' . 1.339(3) ?
    C12' C13' . 1.497(3) ?
    C13 C14 . 1.527(3) ?
    C13 H13A . 0.9700 ?
    C13 H13B . 0.9700 ?
    C13' C14' . 1.532(3) ?
    C13' H13C . 0.9700 ?
    C13' H13D . 0.9700 ?
    C14 C17 . 1.527(3) ?
    C14 C18 . 1.533(4) ?
    C14 C15 . 1.531(3) ?
    C14' C18' . 1.529(4) ?
    C14' C17' . 1.533(3) ?
    C14' C15' . 1.533(3) ?
    C15' C16' . 1.503(3) ?
    C15' H15A . 0.9700 ?
    C15' H15B . 0.9700 ?
    C15 C16 . 1.499(3) ?
    C15 H15C . 0.9700 ?
    C15 H15D . 0.9700 ?
    C16 O3 . 1.212(3) ?
    C16' O3' . 1.216(2) ?
    C17 H17A . 0.9600 ?
    C17 H17B . 0.9600 ?
    C17 H17C . 0.9600 ?
    C17' H17D . 0.9600 ?
    C17' H17E . 0.9600 ?
    C17' H17F . 0.9600 ?
    C18 H18A . 0.9600 ?
    C18 H18B . 0.9600 ?
    C18 H18C . 0.9600 ?
    C18' H18D . 0.9600 ?
    C18' H18E . 0.9600 ?
    C18' H18F . 0.9600 ?
loop_
    _geom_angle_atom_site_label_1
    _geom_angle_atom_site_label_2
    _geom_angle_atom_site_label_3
    _geom_angle_site_symmetry_1
    _geom_angle_site_symmetry_3
    _geom_angle
    _geom_angle_publ_flag
    C6 C1 C2 . . 120.8(2) ?
    C6 C1 Cl1 . . 118.75(18) ?
    C2 C1 Cl1 . . 120.41(17) ?
    C6' C1' C2' . . 121.0(2) ?
    C6' C1' Cl1' . . 119.3(2) ?
    C2' C1' Cl1' . . 119.64(17) ?
    C3 C2 C1 . . 120.21(19) ?
    C3 C2 H2 . . 119.9 ?
    C1 C2 H2 . . 119.9 ?
    C3' C2' C1' . . 119.8(2) ?
    C3' C2' H2' . . 120.1 ?
    C1' C2' H2' . . 120.1 ?
    C2' C3' C4' . . 119.2(2) ?
    C2' C3' H3' . . 120.4 ?
    C4' C3' H3' . . 120.4 ?
    C2 C3 C4 . . 119.4(2) ?
    C2 C3 H3 . . 120.3 ?
    C4 C3 H3 . . 120.3 ?
    O2 C4 C3 . . 116.00(18) ?
    O2 C4 C5 . . 123.13(17) ?
    C3 C4 C5 . . 120.9(2) ?
    O2' C4' C5' . . 123.44(17) ?
    O2' C4' C3' . . 115.37(19) ?
    C5' C4' C3' . . 121.2(2) ?
    C4 C5 C6 . . 118.95(18) ?
    C4 C5 C7 . . 120.38(19) ?
    C6 C5 C7 . . 120.65(18) ?
    C4' C5' C6' . . 119.05(18) ?
    C4' C5' C7' . . 119.92(19) ?
    C6' C5' C7' . . 121.02(19) ?
    C1' C6' C5' . . 119.6(2) ?
    C1' C6' H6' . . 120.2 ?
    C5' C6' H6' . . 120.2 ?
    C1 C6 C5 . . 119.7(2) ?
    C1 C6 H6 . . 120.1 ?
    C5 C6 H6 . . 120.1 ?
    O1' C7' C8' . . 122.76(18) ?
    O1' C7' C5' . . 123.1(2) ?
    C8' C7' C5' . . 114.11(17) ?
    O1 C7 C8 . . 122.87(19) ?
    O1 C7 C5 . . 123.4(2) ?
    C8 C7 C5 . . 113.76(17) ?
    C10 C8 C9 . . 116.18(18) ?
    C10 C8 C7 . . 122.19(17) ?
    C9 C8 C7 . . 121.63(17) ?
    C10' C8' C9' . . 116.13(18) ?
    C10' C8' C7' . . 122.48(17) ?
    C9' C8' C7' . . 121.38(17) ?
    N1 C9 O2 . . 112.46(16) ?
    N1 C9 C8 . . 125.55(17) ?
    O2 C9 C8 . . 121.99(18) ?
    N1' C9' O2' . . 112.55(16) ?
    N1' C9' C8' . . 125.45(17) ?
    O2' C9' C8' . . 121.99(18) ?
    C11 C10 C8 . . 119.92(17) ?
    C11 C10 H10 . . 120.0 ?
    C8 C10 H10 . . 120.0 ?
    C11' C10' C8' . . 120.33(17) ?
    C11' C10' H10' . . 119.8 ?
    C8' C10' H10' . . 119.8 ?
    C10 C11 C12 . . 119.19(18) ?
    C10 C11 C16 . . 120.10(17) ?
    C12 C11 C16 . . 120.71(19) ?
    C10' C11' C12' . . 118.57(18) ?
    C10' C11' C16' . . 120.37(17) ?
    C12' C11' C16' . . 121.06(18) ?
    N1 C12 C11 . . 121.82(19) ?
    N1 C12 C13 . . 117.67(18) ?
    C11 C12 C13 . . 120.49(18) ?
    N1' C12' C11' . . 122.37(19) ?
    N1' C12' C13' . . 117.04(18) ?
    C11' C12' C13' . . 120.59(18) ?
    C12 C13 C14 . . 113.78(19) ?
    C12 C13 H13A . . 108.8 ?
    C14 C13 H13A . . 108.8 ?
    C12 C13 H13B . . 108.8 ?
    C14 C13 H13B . . 108.8 ?
    H13A C13 H13B . . 107.7 ?
    C12' C13' C14' . . 113.01(18) ?
    C12' C13' H13C . . 109.0 ?
    C14' C13' H13C . . 109.0 ?
    C12' C13' H13D . . 109.0 ?
    C14' C13' H13D . . 109.0 ?
    H13C C13' H13D . . 107.8 ?
    C13 C14 C17 . . 110.4(2) ?
    C13 C14 C18 . . 109.7(2) ?
    C17 C14 C18 . . 109.3(2) ?
    C13 C14 C15 . . 108.6(2) ?
    C17 C14 C15 . . 109.3(2) ?
    C18 C14 C15 . . 109.5(2) ?
    C18' C14' C17' . . 109.1(2) ?
    C18' C14' C13' . . 110.3(2) ?
    C17' C14' C13' . . 109.4(2) ?
    C18' C14' C15' . . 109.7(2) ?
    C17' C14' C15' . . 109.6(2) ?
    C13' C14' C15' . . 108.7(2) ?
    C16' C15' C14' . . 113.85(18) ?
    C16' C15' H15A . . 108.8 ?
    C14' C15' H15A . . 108.8 ?
    C16' C15' H15B . . 108.8 ?
    C14' C15' H15B . . 108.8 ?
    H15A C15' H15B . . 107.7 ?
    C16 C15 C14 . . 114.19(19) ?
    C16 C15 H15C . . 108.7 ?
    C14 C15 H15C . . 108.7 ?
    C16 C15 H15D . . 108.7 ?
    C14 C15 H15D . . 108.7 ?
    H15C C15 H15D . . 107.6 ?
    O3 C16 C11 . . 120.3(2) ?
    O3 C16 C15 . . 122.1(2) ?
    C11 C16 C15 . . 117.52(18) ?
    O3' C16' C11' . . 120.49(19) ?
    O3' C16' C15' . . 121.99(19) ?
    C11' C16' C15' . . 117.51(18) ?
    C14 C17 H17A . . 109.5 ?
    C14 C17 H17B . . 109.5 ?
    H17A C17 H17B . . 109.5 ?
    C14 C17 H17C . . 109.5 ?
    H17A C17 H17C . . 109.5 ?
    H17B C17 H17C . . 109.5 ?
    C14' C17' H17D . . 109.5 ?
    C14' C17' H17E . . 109.5 ?
    H17D C17' H17E . . 109.5 ?
    C14' C17' H17F . . 109.5 ?
    H17D C17' H17F . . 109.5 ?
    H17E C17' H17F . . 109.5 ?
    C14 C18 H18A . . 109.5 ?
    C14 C18 H18B . . 109.5 ?
    H18A C18 H18B . . 109.5 ?
    C14 C18 H18C . . 109.5 ?
    H18A C18 H18C . . 109.5 ?
    H18B C18 H18C . . 109.5 ?
    C14' C18' H18D . . 109.5 ?
    C14' C18' H18E . . 109.5 ?
    H18D C18' H18E . . 109.5 ?
    C14' C18' H18F . . 109.5 ?
    H18D C18' H18F . . 109.5 ?
    H18E C18' H18F . . 109.5 ?
    C9 N1 C12 . . 117.33(16) ?
    C9' N1' C12' . . 117.15(17) ?
    C9' O2' C4' . . 119.03(15) ?
    C9 O2 C4 . . 118.93(15) ?
loop_
    _geom_torsion_atom_site_label_1
    _geom_torsion_atom_site_label_2
    _geom_torsion_atom_site_label_3
    _geom_torsion_atom_site_label_4
    _geom_torsion_site_symmetry_1
    _geom_torsion_site_symmetry_2
    _geom_torsion_site_symmetry_3
    _geom_torsion_site_symmetry_4
    _geom_torsion
    _geom_torsion_publ_flag
    C6 C1 C2 C3 . . . . 1.1(3) ?
    Cl1 C1 C2 C3 . . . . -179.03(17) ?
    C6' C1' C2' C3' . . . . 1.7(3) ?
    Cl1' C1' C2' C3' . . . . -178.16(17) ?
    C1' C2' C3' C4' . . . . -0.1(3) ?
    C1 C2 C3 C4 . . . . 0.4(3) ?
    C2 C3 C4 O2 . . . . 177.88(18) ?
    C2 C3 C4 C5 . . . . -1.4(3) ?
    C2' C3' C4' O2' . . . . 178.43(18) ?
    C2' C3' C4' C5' . . . . -1.7(3) ?
    O2 C4 C5 C6 . . . . -178.33(17) ?
    C3 C4 C5 C6 . . . . 0.9(3) ?
    O2 C4 C5 C7 . . . . 3.2(3) ?
    C3 C4 C5 C7 . . . . -177.54(18) ?
    O2' C4' C5' C6' . . . . -178.27(18) ?
    C3' C4' C5' C6' . . . . 1.9(3) ?
    O2' C4' C5' C7' . . . . 2.7(3) ?
    C3' C4' C5' C7' . . . . -177.18(19) ?
    C2' C1' C6' C5' . . . . -1.5(3) ?
    Cl1' C1' C6' C5' . . . . 178.33(16) ?
    C4' C5' C6' C1' . . . . -0.3(3) ?
    C7' C5' C6' C1' . . . . 178.77(19) ?
    C2 C1 C6 C5 . . . . -1.6(3) ?
    Cl1 C1 C6 C5 . . . . 178.52(16) ?
    C4 C5 C6 C1 . . . . 0.6(3) ?
    C7 C5 C6 C1 . . . . 179.05(19) ?
    C4' C5' C7' O1' . . . . 175.9(2) ?
    C6' C5' C7' O1' . . . . -3.1(3) ?
    C4' C5' C7' C8' . . . . -3.9(3) ?
    C6' C5' C7' C8' . . . . 177.10(18) ?
    C4 C5 C7 O1 . . . . 175.2(2) ?
    C6 C5 C7 O1 . . . . -3.2(3) ?
    C4 C5 C7 C8 . . . . -4.4(3) ?
    C6 C5 C7 C8 . . . . 177.16(18) ?
    O1 C7 C8 C10 . . . . 2.6(3) ?
    C5 C7 C8 C10 . . . . -177.72(18) ?
    O1 C7 C8 C9 . . . . -177.4(2) ?
    C5 C7 C8 C9 . . . . 2.2(3) ?
    O1' C7' C8' C10' . . . . 2.4(3) ?
    C5' C7' C8' C10' . . . . -177.78(17) ?
    O1' C7' C8' C9' . . . . -177.0(2) ?
    C5' C7' C8' C9' . . . . 2.8(3) ?
    C10 C8 C9 N1 . . . . 1.9(3) ?
    C7 C8 C9 N1 . . . . -178.08(19) ?
    C10 C8 C9 O2 . . . . -178.65(17) ?
    C7 C8 C9 O2 . . . . 1.4(3) ?
    C10' C8' C9' N1' . . . . -0.1(3) ?
    C7' C8' C9' N1' . . . . 179.33(18) ?
    C10' C8' C9' O2' . . . . -179.83(17) ?
    C7' C8' C9' O2' . . . . -0.4(3) ?
    C9 C8 C10 C11 . . . . -1.2(3) ?
    C7 C8 C10 C11 . . . . 178.79(19) ?
    C9' C8' C10' C11' . . . . -0.3(3) ?
    C7' C8' C10' C11' . . . . -179.69(18) ?
    C8 C10 C11 C12 . . . . -0.2(3) ?
    C8 C10 C11 C16 . . . . -179.46(19) ?
    C8' C10' C11' C12' . . . . 0.3(3) ?
    C8' C10' C11' C16' . . . . -179.97(18) ?
    C10 C11 C12 N1 . . . . 1.0(3) ?
    C16 C11 C12 N1 . . . . -179.6(2) ?
    C10 C11 C12 C13 . . . . -177.3(2) ?
    C16 C11 C12 C13 . . . . 2.0(3) ?
    C10' C11' C12' N1' . . . . -0.1(3) ?
    C16' C11' C12' N1' . . . . -179.75(19) ?
    C10' C11' C12' C13' . . . . 179.5(2) ?
    C16' C11' C12' C13' . . . . -0.2(3) ?
    N1 C12 C13 C14 . . . . 153.4(2) ?
    C11 C12 C13 C14 . . . . -28.2(3) ?
    N1' C12' C13' C14' . . . . 151.8(2) ?
    C11' C12' C13' C14' . . . . -27.8(3) ?
    C12 C13 C14 C17 . . . . 172.4(2) ?
    C12 C13 C14 C18 . . . . -67.0(3) ?
    C12 C13 C14 C15 . . . . 52.6(3) ?
    C12' C13' C14' C18' . . . . -66.8(3) ?
    C12' C13' C14' C17' . . . . 173.1(2) ?
    C12' C13' C14' C15' . . . . 53.5(3) ?
    C18' C14' C15' C16' . . . . 66.6(3) ?
    C17' C14' C15' C16' . . . . -173.6(2) ?
    C13' C14' C15' C16' . . . . -54.1(3) ?
    C13 C14 C15 C16 . . . . -53.8(3) ?
    C17 C14 C15 C16 . . . . -174.3(3) ?
    C18 C14 C15 C16 . . . . 65.9(3) ?
    C10 C11 C16 O3 . . . . -1.4(4) ?
    C12 C11 C16 O3 . . . . 179.3(2) ?
    C10 C11 C16 C15 . . . . 176.5(2) ?
    C12 C11 C16 C15 . . . . -2.8(3) ?
    C14 C15 C16 O3 . . . . -152.3(3) ?
    C14 C15 C16 C11 . . . . 29.9(3) ?
    C10' C11' C16' O3' . . . . 1.5(3) ?
    C12' C11' C16' O3' . . . . -178.8(2) ?
    C10' C11' C16' C15' . . . . -179.6(2) ?
    C12' C11' C16' C15' . . . . 0.1(3) ?
    C14' C15' C16' O3' . . . . -152.9(2) ?
    C14' C15' C16' C11' . . . . 28.2(3) ?
    O2 C9 N1 C12 . . . . 179.43(17) ?
    C8 C9 N1 C12 . . . . -1.1(3) ?
    C11 C12 N1 C9 . . . . -0.5(3) ?
    C13 C12 N1 C9 . . . . 177.90(19) ?
    O2' C9' N1' C12' . . . . -179.88(17) ?
    C8' C9' N1' C12' . . . . 0.4(3) ?
    C11' C12' N1' C9' . . . . -0.3(3) ?
    C13' C12' N1' C9' . . . . -179.85(19) ?
    N1' C9' O2' C4' . . . . 179.10(16) ?
    C8' C9' O2' C4' . . . . -1.2(3) ?
    C5' C4' O2' C9' . . . . 0.0(3) ?
    C3' C4' O2' C9' . . . . 179.84(17) ?
    N1 C9 O2 C4 . . . . 176.59(16) ?
    C8 C9 O2 C4 . . . . -2.9(3) ?
    C3 C4 O2 C9 . . . . -178.66(17) ?
    C5 C4 O2 C9 . . . . 0.6(3) ?
loop_
    _geom_hbond_atom_site_label_D
    _geom_hbond_atom_site_label_H
    _geom_hbond_atom_site_label_A
    _geom_hbond_site_symmetry_A
    _geom_hbond_distance_DH
    _geom_hbond_distance_HA
    _geom_hbond_distance_DA
    _geom_hbond_angle_DHA
    C2 H2 O3 1_645.01 0.93 2.33 3.255(3) 174
    C2' H2' O3' 1_645.02 0.93 2.38 3.309(3) 173
