# Supplementary material for: 2-Chloro-8,8-dimethyl-8,9-dihydro-7H-chromeno[2,3-b]quinoline-10,12-dione
Source: Acta Crystallogr Sect E Struct Rep Online. 2013 Jan 19;69(Pt 2):o253. doi: 10.1107/S1600536813001062 (PMC3569785; doi:10.1107/S1600536813001062)
Supplement: Supplementary file 2 [file e-69-0o253-Isup2.hkl]

#
# h,k,l, Fc-squared, Fo-squared, sigma(Fo-squared) and status flag
#
data_I
_shelx_title ' CLRI2 in P-1'
_shelx_refln_list_code          4
_shelx_F_calc_maximum      363.09
_exptl_crystal_F_000       680.00
_reflns_d_resolution_high  0.7472
 
loop_
 _symmetry_equiv_pos_as_xyz
 'x, y, z'
 '-x, -y, -z'
 
_cell_length_a    11.4135
_cell_length_b    11.6663
_cell_length_c    13.5810
_cell_angle_alpha  69.265
_cell_angle_beta   73.868
_cell_angle_gamma  64.998
 
_shelx_F_squared_multiplier     1.000
 
loop_
 _refln_index_h
 _refln_index_k
 _refln_index_l
 _refln_F_squared_calc
 _refln_F_squared_meas
 _refln_F_squared_sigma
 _refln_observed_status
   1   0   0     1059.46     1049.51     14.61 o
   2   0   0       35.20       75.05      2.37 o
   3   0   0     1296.17     1498.40     21.29 o
   4   0   0      767.51      793.67     10.77 o
   5   0   0       25.30       48.17      2.36 o
   6   0   0      258.63      237.02      3.85 o
   7   0   0        0.18       94.69      8.54 o
   8   0   0      151.72      149.84      3.98 o
   9   0   0      491.46      545.04     18.64 o
  10   0   0        9.27       11.74      1.69 o
  11   0   0       60.32       56.81      2.50 o
  12   0   0       34.93       41.10      3.02 o
  13   0   0       78.83       87.53      4.53 o
 -13   1   0       48.44       62.19      4.10 o
 -12   1   0       22.37       31.71      3.02 o
 -11   1   0        2.46        1.78      1.23 o
 -10   1   0       83.33       88.31      3.08 o
  -9   1   0      125.93      127.08      3.58 o
  -8   1   0     3338.59     3084.26     59.22 o
  -7   1   0      456.84      502.77     10.45 o
  -5   1   0      125.93      174.62      6.81 o
  -4   1   0       63.50      125.77      6.01 o
  -3   1   0      375.71      663.21     14.72 o
  -2   1   0     4516.80     4543.41     64.35 o
  -1   1   0     1076.10     1158.40     16.24 o
   0   1   0      288.04      382.62     12.10 o
   1   1   0    12769.04    12441.98    167.09 o
   2   1   0     2421.72     2366.15     29.09 o
   3   1   0     2927.54     3089.14     42.91 o
   4   1   0      117.93      196.11      7.83 o
   5   1   0     4071.50     4471.92     62.22 o
   6   1   0     1473.42     1422.53     21.11 o
   7   1   0       26.06       25.98      0.81 o
   8   1   0      239.85      259.08      5.22 o
   9   1   0       17.62       54.29      3.56 o
  10   1   0      144.04      150.20      3.98 o
  11   1   0      135.51      135.71      3.85 o
  12   1   0       29.40       41.71      2.75 o
  13   1   0       63.81       80.10      4.53 o
 -12   2   0       38.10       47.64      3.77 o
 -11   2   0       71.42       78.88      5.87 o
 -10   2   0        9.22       13.56      1.42 o
  -9   2   0       40.08       48.13      2.36 o
  -8   2   0       55.78       93.45      4.10 o
  -7   2   0      150.23      149.76      4.56 o
  -6   2   0      105.60       89.89      1.87 o
  -5   2   0     2724.34     2631.41     39.09 o
  -4   2   0      868.36      838.73     12.00 o
  -3   2   0     4566.21     4811.49     63.92 o
  -2   2   0     1755.63     1977.14     26.29 o
  -1   2   0     1790.48     2268.81     32.86 o
   0   2   0      743.40      733.83     10.21 o
   1   2   0     1049.18     1115.30     13.84 o
   2   2   0       91.75       85.71      1.16 o
   3   2   0     5153.75     5626.89     69.66 o
   4   2   0     1016.06     1088.12     14.31 o
   5   2   0      806.74      852.61     12.22 o
   6   2   0      526.25      484.71      7.49 o
   7   2   0       65.85       54.34      1.21 o
   8   2   0       16.10       15.74      0.87 o
   9   2   0        9.50        9.48      1.07 o
  10   2   0       11.98       13.53      1.07 o
  11   2   0        3.02        2.13      1.07 o
  12   2   0       26.94       36.56      2.46 o
  13   2   0       12.78       18.14      4.27 o
  14   2   0       20.25       27.75      4.27 o
 -12   3   0       57.18       76.84      6.40 o
 -11   3   0       21.58       27.31      3.02 o
 -10   3   0        1.25        1.78      1.23 o
  -9   3   0       39.78       41.98      1.98 o
  -8   3   0        3.02        5.94      1.01 o
  -7   3   0       25.30       62.09      2.62 o
  -6   3   0       70.93       82.35      1.75 o
  -5   3   0      150.96      166.81      3.13 o
  -4   3   0     1192.65     1135.95     17.19 o
  -3   3   0       44.39       36.79      0.97 o
  -2   3   0     1211.15     1859.40     45.03 o
  -1   3   0     3093.34     3050.70     43.10 o
   0   3   0     1648.89     1826.16     27.88 o
   1   3   0     2040.00     2334.03     34.98 o
   2   3   0     2478.35     2829.39     36.32 o
   3   3   0     2785.30     3126.48     38.97 o
   4   3   0      174.51      202.89      2.85 o
   5   3   0      692.34      873.01     12.93 o
   6   3   0      764.63      832.00     12.60 o
   7   3   0       42.47       78.45      2.89 o
   8   3   0        5.65        4.86      0.48 o
   9   3   0      128.26      121.94      3.31 o
  10   3   0       36.44       56.25      2.13 o
  11   3   0      246.22      221.33      5.46 o
  12   3   0       10.07       13.79      1.40 o
  13   3   0        0.30        3.20      2.13 o
 -11   4   0      134.30      150.60      6.04 o
 -10   4   0       37.81       52.37      3.33 o
  -9   4   0       26.02       29.10      1.70 o
  -8   4   0        3.30        4.46      1.15 o
  -7   4   0      268.16      276.48      6.49 o
  -6   4   0      204.18      157.36      3.51 o
  -5   4   0      457.79      428.36      7.45 o
  -4   4   0        8.53        5.95      0.47 o
  -1   4   0      857.49      828.79     12.74 o
   0   4   0      203.25      218.12      8.25 o
   1   4   0      968.22      973.20     14.75 o
   2   4   0       50.15      144.98      3.91 o
   3   4   0      210.99      218.59      2.99 o
   4   4   0       80.33       60.92      1.13 o
   5   4   0        0.59        1.20      0.38 o
   6   4   0        3.59        1.95      0.40 o
   7   4   0        6.41       10.99      0.57 o
   8   4   0        1.07        0.36      0.44 o
   9   4   0        3.77        7.41      0.95 o
  10   4   0       13.05       11.94      1.26 o
  11   4   0       18.00       11.42      1.15 o
  12   4   0        5.62        7.00      1.07 o
  13   4   0       12.88        9.61      3.20 o
  14   4   0       70.15       69.37      6.40 o
 -10   5   0       25.31       18.14      3.20 o
  -9   5   0       31.43       29.43      2.56 o
  -8   5   0       26.52       37.38      1.95 o
  -7   5   0      157.33      159.59      4.22 o
  -6   5   0      285.13      265.33      6.12 o
  -5   5   0       22.77       19.32      1.31 o
  -4   5   0       46.52       75.58      3.50 o
  -3   5   0      278.57      284.95      4.97 o
  -1   5   0      464.72      465.77      7.79 o
   0   5   0      208.76      217.19      4.35 o
   1   5   0     1686.30     2172.22     40.46 o
   2   5   0      657.33      680.70     11.01 o
   3   5   0       49.81       74.62      3.74 o
   4   5   0       24.55       20.49      0.62 o
   5   5   0      428.01      491.86      7.02 o
   6   5   0      263.44      248.22      4.07 o
   7   5   0        9.39       11.81      0.75 o
   8   5   0       96.99      120.99      3.44 o
   9   5   0       48.11       56.46      1.78 o
  10   5   0      364.69      312.72      7.13 o
  11   5   0       60.19       60.21      2.36 o
  12   5   0       42.66       43.76      4.80 o
  13   5   0        0.85        0.00      2.13 o
  14   5   0        2.28       -1.07      2.13 o
  -9   6   0        7.25        8.54      3.20 o
  -8   6   0        4.15        5.47      1.42 o
  -7   6   0       40.57       43.25      2.63 o
  -6   6   0      170.09      147.75      4.07 o
  -5   6   0       31.72       57.59      2.24 o
  -4   6   0        0.19       13.84      3.08 o
  -3   6   0       84.79       88.88      2.13 o
  -2   6   0        1.24        7.33      1.03 o
  -1   6   0     1114.59     1005.69     16.49 o
   0   6   0       73.10       80.41      4.31 o
   1   6   0       32.28      118.37      4.78 o
   2   6   0       73.56       95.52      2.21 o
   3   6   0      542.86      679.25     11.09 o
   4   6   0       17.67       14.23      0.53 o
   5   6   0      102.62      116.08      2.10 o
   6   6   0      119.37      105.58      2.05 o
   7   6   0     1114.12     1095.78     15.42 o
   8   6   0       95.09       97.82      2.76 o
   9   6   0       10.18       11.61      1.40 o
  10   6   0      118.72      131.95      3.30 o
  11   6   0      118.22      101.01      3.87 o
  12   6   0        0.49        2.13      1.51 o
  13   6   0       58.82       60.85      3.77 o
  14   6   0        0.00        2.13      3.20 o
  -8   7   0       36.21       40.56      4.27 o
  -7   7   0       17.49       17.96      2.00 o
  -6   7   0       50.09       53.99      2.63 o
  -5   7   0      378.80      317.37      8.13 o
  -4   7   0      238.53      241.07      8.78 o
  -3   7   0      360.91      322.12      6.43 o
  -2   7   0      106.08      118.18      4.30 o
  -1   7   0      829.81      767.51     14.51 o
   0   7   0     1057.46      966.08     17.95 o
   1   7   0       14.98       19.94      1.08 o
   2   7   0        3.90        5.19      0.61 o
   3   7   0      369.73      423.65      6.68 o
   4   7   0       15.45       11.57      0.49 o
   5   7   0       80.38       81.17      1.67 o
   6   7   0      445.63      512.23      7.47 o
   7   7   0       39.31       38.85      1.46 o
   8   7   0       28.42       37.48      1.69 o
   9   7   0       24.63       28.67      2.65 o
  10   7   0       69.26       65.62      4.01 o
  11   7   0        0.60       -0.53      1.51 o
  12   7   0       17.55       13.21      3.74 o
  13   7   0        5.23        3.42      1.78 o
  14   7   0        0.38        2.13      3.20 o
  -7   8   0       22.05       32.68      3.33 o
  -6   8   0       19.54       18.51      2.00 o
  -5   8   0       77.40       70.59      3.25 o
  -4   8   0        9.39        4.62      1.64 o
  -3   8   0       26.89       27.53      1.70 o
  -2   8   0      886.05      819.28     17.27 o
   0   8   0       17.57       33.52      1.66 o
   1   8   0      284.23      286.25      5.21 o
   2   8   0        5.42        5.52      0.56 o
   3   8   0        0.02        0.19      0.49 o
   4   8   0        1.00        3.45      0.53 o
   5   8   0      409.67      386.00      5.78 o
   6   8   0       19.44       20.47      1.10 o
   7   8   0       66.72       72.90      2.13 o
   8   8   0     1987.98     2207.54     40.19 o
   9   8   0        5.96        6.69      1.15 o
  10   8   0       11.50       12.57      1.55 o
  11   8   0       24.29       27.36      4.27 o
  12   8   0        2.09        0.53      1.51 o
  13   8   0        1.50        2.77      1.78 o
  14   8   0        8.37        8.00      2.26 o
  -6   9   0        6.88        9.45      2.56 o
  -5   9   0       63.38       55.65      2.96 o
  -4   9   0        3.75        6.12      1.30 o
  -3   9   0        2.10        3.10      1.15 o
  -2   9   0      124.71      118.11      3.68 o
  -1   9   0       57.61       67.72      2.51 o
   0   9   0     1213.33     1215.67     25.20 o
   1   9   0      440.65      425.17      9.42 o
   2   9   0        0.14       -0.73      0.73 o
   3   9   0       33.42       40.60      1.52 o
   4   9   0        4.89        6.98      0.72 o
   5   9   0        4.27        8.55      0.81 o
   6   9   0       10.20       12.29      0.85 o
   7   9   0      128.21      128.47      3.30 o
   8   9   0        3.07       -1.84      1.84 o
   9   9   0        9.46        6.30      1.23 o
  10   9   0        0.76        0.71      1.23 o
  11   9   0       22.23       23.15      2.20 o
  12   9   0       45.85       58.29      3.77 o
  13   9   0       22.67       37.62      3.33 o
  -6  10   0        0.20        0.00      4.27 o
  -5  10   0       12.36       11.80      2.75 o
  -4  10   0       21.16       27.28      2.75 o
  -3  10   0       34.34       28.20      1.87 o
  -2  10   0       11.95       10.44      1.30 o
  -1  10   0       58.46       64.34      2.68 o
   0  10   0        9.16        4.49      1.30 o
   1  10   0       82.25       85.92      2.98 o
   2  10   0        6.18        6.49      1.15 o
   3  10   0      239.23      224.82      5.54 o
   4  10   0        3.62        2.87      0.81 o
   5  10   0       68.88       85.88      2.48 o
   6  10   0      122.35      132.10      3.98 o
   7  10   0       31.09       30.65      3.02 o
   8  10   0        5.51        6.33      1.55 o
   9  10   0       11.55       11.51      1.55 o
  10  10   0        5.51        8.54      1.55 o
  11  10   0       72.28       76.21      3.59 o
  12  10   0        0.69        1.92      1.78 o
  13  10   0        1.07       -0.85      1.78 o
  -4  11   0       49.96       65.68      4.34 o
  -3  11   0        0.92        1.40      1.64 o
  -2  11   0       11.03       21.31      2.31 o
  -1  11   0       10.91       12.02      1.30 o
   0  11   0       25.10       28.07      1.87 o
   1  11   0        1.97       10.23      1.54 o
   2  11   0        5.37        4.80      1.26 o
   3  11   0       57.78       68.77      2.68 o
   4  11   0       19.71       29.04      2.20 o
   5  11   0       58.43       69.24      3.49 o
   6  11   0        0.64        7.47      2.26 o
   7  11   0       20.81       19.21      3.02 o
   8  11   0        6.52        6.40      2.26 o
   9  11   0        7.42       10.34      3.20 o
  10  11   0       13.68       18.69      3.02 o
  11  11   0        0.35       -1.51      1.51 o
  12  11   0        1.42       -2.13      3.20 o
  -3  12   0       66.47       90.17      5.12 o
  -2  12   0        9.81        8.92      2.31 o
  -1  12   0        9.42       17.95      2.31 o
   0  12   0        0.32       -0.90      1.64 o
   1  12   0      182.58      192.93      6.28 o
   2  12   0       18.60       20.45      3.74 o
   3  12   0       27.28       27.82      6.40 o
   4  12   0       32.37       30.90      3.33 o
   5  12   0        0.00        0.00      2.26 o
   6  12   0       19.70       18.69      3.02 o
   7  12   0        0.02        0.00      3.20 o
   8  12   0        0.61       -3.74      3.74 o
   9  12   0       30.43       42.31      5.34 o
  10  12   0        0.53        1.60      2.67 o
  11  12   0        5.46        6.40      2.26 o
  12  12   0       12.28       12.81      4.27 o
  -1  13   0       17.63       26.10      2.96 o
   0  13   0       22.96       31.40      4.10 o
   1  13   0       83.14      115.15      6.94 o
   2  13   0        0.74        0.30      2.56 o
   3  13   0        7.04       10.14      3.02 o
   4  13   0        0.79        0.76      2.56 o
   5  13   0        0.01       -2.26      2.26 o
   6  13   0       20.34       31.10      3.77 o
   7  13   0       16.91       19.51      3.33 o
   8  13   0       40.37       51.58      4.53 o
   9  13   0        0.62        2.67      3.02 o
  10  13   0        1.12        3.66      2.56 o
   2  14   0        7.68        9.13      3.33 o
   3  14   0        4.89       16.38      3.33 o
   4  14   0        1.19        2.90      2.56 o
   5  14   0        0.73       -2.56      2.56 o
   6  14   0        6.00        5.34      3.02 o
   7  14   0        3.45       -1.07      2.56 o
   8  14   0       17.46       23.26      3.77 o
  -7 -14   1        7.41        6.94      3.02 o
  -6 -14   1       11.31       12.57      3.33 o
  -5 -14   1        0.08       -1.07      2.56 o
  -4 -14   1        1.13       -1.83      2.56 o
  -3 -14   1        0.82       -0.76      2.56 o
 -10 -13   1        9.43       13.36      3.02 o
  -9 -13   1        0.57       -0.46      2.56 o
  -8 -13   1        0.17        2.29      2.67 o
  -7 -13   1        0.24       -2.13      3.20 o
  -6 -13   1        1.18       -2.13      2.26 o
  -5 -13   1        8.47        4.27      3.02 o
  -4 -13   1        3.72        0.15      2.56 o
  -3 -13   1       46.69       45.52      4.53 o
  -2 -13   1       18.87       15.88      3.33 o
  -1 -13   1        0.00        1.07      2.75 o
   0 -13   1       15.87       19.70      4.10 o
 -11 -12   1        0.01       -2.26      2.26 o
 -10 -12   1        2.32        0.30      2.56 o
  -9 -12   1        6.26       11.74      3.02 o
  -8 -12   1        5.44        4.27      2.26 o
  -7 -12   1        1.92       -0.53      2.26 o
  -6 -12   1       71.90       71.17      4.53 o
  -5 -12   1        0.15       -2.26      2.26 o
  -4 -12   1        1.94        0.00      2.26 o
  -3 -12   1        0.48       -2.26      2.26 o
  -2 -12   1       19.56       24.58      1.87 o
  -1 -12   1        1.32        2.13      1.64 o
   0 -12   1        0.65        1.97      1.64 o
   1 -12   1       17.41       18.30      2.31 o
   2 -12   1        0.28       -1.34      1.70 o
   3 -12   1        3.78        2.40      2.75 o
 -12 -11   1        2.31       -1.07      3.20 o
 -11 -11   1        1.52       -2.13      2.26 o
 -10 -11   1        1.23        0.53      2.26 o
  -9 -11   1       39.16       52.93      4.27 o
  -8 -11   1        0.26       -0.53      2.67 o
  -7 -11   1       14.83       11.05      4.80 o
  -6 -11   1        7.69        9.39      1.55 o
  -5 -11   1       76.53       62.85      3.45 o
  -4 -11   1        7.19        6.31      1.26 o
  -3 -11   1        6.97        9.06      1.30 o
  -2 -11   1        0.03       -0.21      1.26 o
  -1 -11   1        2.45        2.81      1.58 o
   0 -11   1        3.63        6.16      2.00 o
   1 -11   1        7.45        7.80      1.64 o
   2 -11   1       80.05       90.68      4.22 o
   3 -11   1       17.17       16.26      2.32 o
   4 -11   1       48.35       47.59      4.10 o
 -13 -10   1       11.36       22.00      3.02 o
 -12 -10   1        2.31       -0.64      1.78 o
 -11 -10   1        2.52        1.68      1.55 o
 -10 -10   1       16.75       16.45      2.20 o
  -9 -10   1        3.73        0.00      2.26 o
  -8 -10   1        0.28       -1.28      3.74 o
  -7 -10   1        0.56       -1.07      1.37 o
  -6 -10   1      102.01      104.71      4.07 o
  -5 -10   1       37.08       36.03      2.05 o
  -4 -10   1      224.32      211.46      4.83 o
  -3 -10   1      121.01       97.25      2.89 o
  -2 -10   1       14.70       11.71      1.20 o
  -1 -10   1       69.85       70.87      2.68 o
   0 -10   1        8.96       10.51      1.54 o
   1 -10   1       37.87       35.50      2.03 o
   2 -10   1       79.15       77.10      2.98 o
   3 -10   1        0.11       -0.85      1.42 o
   4 -10   1        1.03       -0.36      1.91 o
   5 -10   1        6.67        8.40      2.75 o
   6 -10   1       94.95      128.07     10.67 o
 -13  -9   1        0.76        2.13      5.34 o
 -12  -9   1        0.87        1.07      1.78 o
 -11  -9   1        3.87        5.49      1.55 o
 -10  -9   1       10.80       12.66      1.55 o
  -9  -9   1        7.18        5.61      2.08 o
  -8  -9   1       59.52       49.63      2.24 o
  -7  -9   1        0.01       -0.77      0.77 o
  -6  -9   1        0.01       -1.03      1.03 o
  -5  -9   1        8.14        5.40      0.97 o
  -4  -9   1       27.85       20.62      1.20 o
  -3  -9   1        0.26        1.65      0.66 o
  -2  -9   1       41.67       35.69      1.67 o
  -1  -9   1      154.52      166.70      4.33 o
   0  -9   1      204.04      192.78     10.36 o
   1  -9   1      235.17      213.02      5.85 o
   2  -9   1      117.16      113.27      3.53 o
   3  -9   1        3.32        1.92      1.26 o
   4  -9   1        1.00       -0.97      1.15 o
   5  -9   1       27.23       27.81      2.75 o
   6  -9   1        0.97        2.13      3.20 o
   7  -9   1        3.04        1.07      4.27 o
 -13  -8   1        0.02       -1.07      2.13 o
 -12  -8   1        7.66        5.12      1.78 o
 -11  -8   1       13.27       16.56      2.26 o
 -10  -8   1        0.14        1.42      1.23 o
  -9  -8   1       12.71        9.70      1.49 o
  -8  -8   1       19.85       22.97      1.50 o
  -7  -8   1     1580.08     1541.15     23.34 o
  -6  -8   1      734.52      729.57     11.48 o
  -5  -8   1        1.67       -0.49      0.80 o
  -4  -8   1       64.63       77.66      1.84 o
  -3  -8   1      180.85      175.30      3.18 o
  -2  -8   1      116.12      121.72      2.74 o
  -1  -8   1       12.18       11.74      2.13 o
   0  -8   1     1966.37     1859.51     37.39 o
   1  -8   1      117.72      138.32      8.63 o
   2  -8   1       55.07       58.52      4.62 o
   3  -8   1       19.82       17.73      1.85 o
   4  -8   1       52.54       59.17      4.62 o
   5  -8   1        1.89        2.13      1.42 o
   6  -8   1       44.43       50.98      6.94 o
   7  -8   1       30.67       37.70      3.55 o
 -13  -7   1        8.20       13.36      2.26 o
 -12  -7   1        0.43        1.07      1.51 o
 -11  -7   1        2.21        1.07      1.51 o
 -10  -7   1        1.90        2.13      1.23 o
  -9  -7   1       50.44       49.25      1.78 o
  -8  -7   1      432.45      448.42      8.00 o
  -7  -7   1      223.45      212.61      3.95 o
  -6  -7   1      534.42      549.12      8.12 o
  -5  -7   1      463.23      433.40      6.51 o
  -4  -7   1      248.63      236.97      3.77 o
  -3  -7   1      553.79      495.48      7.82 o
  -2  -7   1        3.63        4.86      0.95 o
  -1  -7   1      604.26      606.79     10.24 o
   0  -7   1       11.00       12.81      1.51 o
   1  -7   1      125.66      129.22      3.53 o
   3  -7   1        0.87        3.20      2.13 o
   4  -7   1        3.26        6.14      1.47 o
   5  -7   1      439.20      416.93     22.30 o
   6  -7   1        1.11       -0.19      1.56 o
   7  -7   1       12.53       11.90      3.74 o
   8  -7   1       28.67       31.63      3.33 o
 -13  -6   1       32.11       34.15      4.27 o
 -12  -6   1        0.15       -1.51      1.51 o
 -11  -6   1      148.63      133.82      7.47 o
 -10  -6   1       22.88       16.25      1.40 o
  -9  -6   1      238.03      218.76      4.64 o
  -8  -6   1      591.41      586.81     10.88 o
  -7  -6   1      782.13      787.55     12.99 o
  -6  -6   1       51.04       45.71      1.28 o
  -5  -6   1      633.10      653.20      9.37 o
  -4  -6   1      312.71      325.35      4.91 o
  -3  -6   1     1715.32     1953.40     28.94 o
  -2  -6   1       48.75       37.77      1.16 o
  -1  -6   1      286.55      312.14      5.47 o
   1  -6   1        4.30        4.15      0.57 o
   2  -6   1      985.41      901.78     14.89 o
   3  -6   1      423.54      380.40      7.21 o
   4  -6   1      419.99      389.45      7.57 o
   5  -6   1       60.66       53.46      2.78 o
   6  -6   1      144.44      129.69      5.41 o
   7  -6   1       23.80       20.05      2.97 o
   8  -6   1       26.88       28.52      8.00 o
   9  -6   1       57.59       65.47      4.34 o
 -13  -5   1        0.85       -2.13      2.13 o
 -12  -5   1       26.94       28.08      1.94 o
 -11  -5   1      101.16       79.49      3.08 o
 -10  -5   1       53.20       44.24      1.95 o
  -9  -5   1        0.52       -0.39      0.47 o
  -8  -5   1        1.60        0.49      0.66 o
  -7  -5   1      106.78      102.06      2.01 o
  -6  -5   1      778.29      773.69     11.63 o
  -5  -5   1        0.44        0.13      0.38 o
  -4  -5   1      449.61      461.52      6.20 o
  -3  -5   1       61.82       50.69      1.31 o
  -2  -5   1    10342.34    10863.85    150.58 o
  -1  -5   1      654.12      709.12     20.75 o
   0  -5   1      586.48      560.98      8.03 o
   1  -5   1       42.17       40.50      1.03 o
   2  -5   1       27.40       26.14      1.27 o
   3  -5   1      271.75      256.79      4.53 o
   4  -5   1        1.48        6.54      1.23 o
   5  -5   1      375.74      365.94      7.21 o
   6  -5   1       48.90       38.33      2.62 o
   7  -5   1       40.61       41.25      5.08 o
   8  -5   1       18.78       16.21      1.46 o
   9  -5   1       39.70       42.72      5.87 o
  10  -5   1       24.86       32.02      4.27 o
 -13  -4   1        0.14       -1.07      2.13 o
 -12  -4   1        0.00        0.53      1.60 o
 -11  -4   1       17.39       15.08      1.55 o
 -10  -4   1      421.28      361.27      7.93 o
  -9  -4   1        7.51        6.18      0.87 o
  -8  -4   1      173.05      185.02      3.99 o
  -7  -4   1      438.79      412.41      6.14 o
  -6  -4   1       21.50       33.41      1.41 o
  -5  -4   1      360.86      348.62      5.25 o
  -4  -4   1      119.49      114.08      2.06 o
  -3  -4   1       22.36       13.71      0.82 o
  -2  -4   1      419.69      369.22      5.14 o
  -1  -4   1      603.44      561.13      8.19 o
   0  -4   1     1118.04     1131.91     16.15 o
   1  -4   1       64.73       82.11      2.38 o
   2  -4   1     2504.02     2511.40     37.67 o
   3  -4   1      101.78      184.89     11.71 o
   4  -4   1       37.27       38.37      1.10 o
   5  -4   1      191.59      228.51      4.64 o
   6  -4   1        4.35        8.54      2.13 o
   7  -4   1       22.13       22.28      1.50 o
   8  -4   1      411.40      411.84     12.05 o
   9  -4   1       12.25       15.27      1.70 o
  10  -4   1       50.00       55.03      2.88 o
  11  -4   1       23.61       35.22      4.27 o
 -13  -3   1       18.57       19.27      2.26 o
 -12  -3   1       22.29       20.33      2.26 o
 -11  -3   1       25.58       28.67      2.16 o
 -10  -3   1        0.88        0.43      0.81 o
  -9  -3   1       57.45       55.29      1.91 o
  -8  -3   1      106.96       89.30      2.18 o
  -7  -3   1      170.74      145.92      2.69 o
  -6  -3   1     1625.25     1827.64     25.34 o
  -5  -3   1       13.35       16.14      1.17 o
  -4  -3   1       27.70       32.75      0.85 o
  -3  -3   1        4.99        5.34      0.34 o
  -2  -3   1     2315.52     2178.01     27.12 o
  -1  -3   1     1723.84     1644.74     21.73 o
   0  -3   1     1533.96     1603.83     22.81 o
   1  -3   1       59.43       65.95      1.09 o
   2  -3   1        5.31        1.07      1.07 o
   3  -3   1     4605.96     5111.70     71.21 o
   4  -3   1       94.94      104.53      3.12 o
   5  -3   1       80.00      100.93      2.06 o
   6  -3   1      221.62      205.46      3.90 o
   7  -3   1      295.10      327.39      6.64 o
   8  -3   1       42.28       42.46      1.67 o
   9  -3   1       39.92       41.08      1.98 o
  10  -3   1        2.04        6.70      2.16 o
  11  -3   1        4.20       11.43      2.26 o
  12  -3   1      104.90      122.29     11.74 o
 -14  -2   1        0.35        5.34      3.20 o
 -13  -2   1       15.68       16.56      2.26 o
 -12  -2   1       68.84       73.20      3.77 o
 -11  -2   1        1.09       -0.27      1.08 o
 -10  -2   1        2.16        1.33      1.07 o
  -9  -2   1        2.63        0.43      0.81 o
  -8  -2   1        9.42       10.22      0.87 o
  -7  -2   1      146.54      131.59      2.67 o
  -6  -2   1        1.67        5.40      0.43 o
  -5  -2   1     3036.66     3226.78     56.16 o
  -4  -2   1       19.34       10.84      0.57 o
  -3  -2   1     1572.43     1531.29     20.02 o
  -2  -2   1       40.36       43.36      0.64 o
  -1  -2   1      150.97      137.56      1.87 o
   0  -2   1      359.62      351.22      5.45 o
   1  -2   1      100.02      165.65      3.93 o
   2  -2   1     3008.88     2939.87     39.06 o
   3  -2   1     1894.65     1801.08     24.03 o
   4  -2   1     4747.89     5204.41     72.81 o
   5  -2   1       40.91       30.54      1.14 o
   6  -2   1       29.31       40.83      2.19 o
   7  -2   1      209.36      250.46      9.36 o
   8  -2   1        0.10        7.18      2.77 o
   9  -2   1      123.82      118.55      3.12 o
  10  -2   1       73.14       73.34      2.46 o
  11  -2   1        3.12        4.27      1.55 o
  12  -2   1        6.18        6.40      2.26 o
 -13  -1   1        9.94       12.55      2.56 o
 -12  -1   1        3.84        6.62      1.78 o
 -11  -1   1      138.15      137.49      4.99 o
 -10  -1   1      133.69      120.24      3.44 o
  -9  -1   1      327.20      306.40      6.76 o
  -8  -1   1      986.32      927.02     15.46 o
  -7  -1   1      102.31      117.21      5.22 o
  -6  -1   1      302.01      279.41      4.93 o
  -5  -1   1     2753.09     2793.68     41.16 o
  -4  -1   1      372.02      329.02      4.36 o
  -3  -1   1      783.12      731.13      9.30 o
  -2  -1   1        0.40        5.43      0.36 o
  -1  -1   1       50.06       51.54      0.57 o
   0  -1   1       15.96       16.34      0.61 o
   1  -1   1      325.08      292.63      4.11 o
   2  -1   1     1331.43     1457.30     19.40 o
   3  -1   1     1128.69     1133.78     16.15 o
   4  -1   1     1389.33     1412.72     20.23 o
   5  -1   1      353.68      352.97      6.13 o
   6  -1   1        4.63        9.61      1.07 o
   7  -1   1      587.78      566.38     11.53 o
   8  -1   1        4.40       44.82      4.27 o
   9  -1   1       85.71       84.86      3.70 o
  10  -1   1       23.81       25.47      1.60 o
  11  -1   1       42.14       46.72      2.22 o
  12  -1   1       67.04       84.37      4.53 o
  13  -1   1        3.09        2.13      2.26 o
 -13   0   1       15.90       20.78      3.20 o
 -12   0   1       14.98       17.34      2.26 o
 -11   0   1        0.63        0.53      1.51 o
 -10   0   1        2.72        2.40      1.07 o
  -9   0   1      397.45      378.42      8.37 o
  -8   0   1     1315.80     1281.63     22.96 o
  -7   0   1      331.72      320.68      5.27 o
  -6   0   1     1129.66     1069.79     15.14 o
  -5   0   1       66.67       60.09      2.70 o
  -4   0   1      363.09      417.14      7.71 o
  -3   0   1     2486.16     2491.19     33.09 o
  -2   0   1        9.35       11.99      0.44 o
  -1   0   1       44.65       46.73      0.62 o
   0   0   1       34.88       31.50      0.90 o
   1   0   1     4607.98     4393.65     74.20 o
   2   0   1       57.13       71.79      2.91 o
   3   0   1     1025.51     1016.02     15.42 o
   4   0   1     1376.40     1448.46     21.96 o
   5   0   1     1163.20     1127.69     18.42 o
   6   0   1       22.25       40.40      2.90 o
   7   0   1        8.78       12.77      0.75 o
   8   0   1     3076.53     2789.37     53.53 o
   9   0   1      778.60      734.44     15.13 o
  10   0   1        7.29        8.60      1.07 o
  11   0   1        1.20        0.27      1.07 o
  12   0   1       25.77       30.23      3.20 o
  13   0   1        2.03        6.94      2.26 o
 -12   1   1        3.68        4.91      1.78 o
 -11   1   1       35.15       37.38      3.02 o
 -10   1   1        4.24        3.56      1.23 o
  -9   1   1       92.52       96.22      3.04 o
  -8   1   1      566.69      537.68     11.15 o
  -7   1   1      259.16      228.70      4.25 o
  -6   1   1       68.52       60.90      1.46 o
  -5   1   1       40.49       40.33      1.31 o
  -4   1   1      240.19      225.97      3.52 o
  -3   1   1       35.40       39.74      0.95 o
  -2   1   1      794.11      761.16     10.36 o
  -1   1   1      292.54      276.08      4.72 o
   0   1   1     3381.12     3231.63     40.72 o
   1   1   1        0.08        1.07      5.34 o
   2   1   1     5474.84     5217.44     69.34 o
   3   1   1      129.76      123.66      2.02 o
   4   1   1     1198.43     1177.50     17.78 o
   5   1   1      405.03      643.06     24.49 o
   6   1   1      270.71      330.66      5.27 o
   7   1   1      323.89      317.94      5.49 o
   8   1   1       28.25       37.09      1.60 o
   9   1   1      441.65      436.46      9.28 o
  10   1   1       24.25       42.90      2.46 o
  11   1   1      116.64      124.02      3.58 o
  12   1   1        8.21       10.19      1.55 o
  13   1   1       12.72       16.73      2.56 o
  14   1   1        9.76       12.81      3.20 o
 -12   2   1        1.05        2.67      2.26 o
 -11   2   1       39.52       44.34      3.33 o
 -10   2   1        0.51        0.71      1.23 o
  -9   2   1       82.21       89.92      2.55 o
  -8   2   1        0.31       -0.21      0.95 o
  -7   2   1     1546.70     1474.79     24.04 o
  -6   2   1       97.62      155.58      4.47 o
  -5   2   1       85.12       76.60      1.61 o
  -3   2   1      292.04      235.10      3.39 o
  -2   2   1      653.92      806.12     24.10 o
  -1   2   1     2269.68     2382.07     33.69 o
   0   2   1      371.90      360.35      6.27 o
   1   2   1     5435.67     5327.18     63.29 o
   2   2   1        2.27        4.73      0.53 o
   3   2   1     4094.52     3980.10     49.40 o
   4   2   1     1804.49     1923.48     25.54 o
   5   2   1     2804.17     2948.97     41.14 o
   6   2   1      223.16      313.11      9.66 o
   7   2   1       10.03       14.40      1.15 o
   8   2   1      162.60      184.45      6.28 o
   9   2   1      146.54      142.52      3.58 o
  10   2   1       93.73       89.65      2.90 o
  11   2   1       24.39       22.95      2.16 o
  12   2   1        2.41        2.67      1.07 o
  13   2   1        7.14        5.34      1.78 o
  14   2   1        1.40        5.34      2.26 o
 -12   3   1        6.37        4.27      3.20 o
 -11   3   1       83.23       96.06      4.53 o
 -10   3   1        1.34        2.67      1.51 o
  -9   3   1        0.31        0.00      1.23 o
  -8   3   1       12.58       12.04      1.01 o
  -7   3   1     1046.92      969.41     17.39 o
  -6   3   1       95.45      109.34      2.59 o
  -5   3   1        1.69        3.20      1.07 o
  -4   3   1     1083.23     1149.41     17.45 o
  -2   3   1       33.23       65.10      3.20 o
  -1   3   1      461.61      518.69      7.54 o
   0   3   1       42.53       45.78      2.24 o
   1   3   1       77.88       79.75      1.46 o
   2   3   1     2850.53     2893.19     34.18 o
   3   3   1       16.84       19.82      0.38 o
   4   3   1      216.05      219.73      4.41 o
   5   3   1       18.76       19.26      0.86 o
   6   3   1     6504.38     6958.68    102.11 o
   7   3   1       43.89       58.07      2.63 o
   8   3   1      281.14      280.27      5.13 o
   9   3   1        8.99       19.69      1.07 o
  10   3   1      195.52      150.41      3.98 o
  11   3   1       26.30       31.64      1.60 o
  12   3   1        4.90        3.74      1.07 o
  13   3   1       78.03       87.19      3.45 o
  14   3   1        8.35       11.74      3.20 o
 -11   4   1        0.81        2.13      2.26 o
 -10   4   1        0.89        3.20      1.51 o
  -9   4   1        3.49        6.62      1.23 o
  -8   4   1      138.11      132.16      5.14 o
  -7   4   1      111.47      109.37      3.31 o
  -6   4   1      204.11      198.09      5.48 o
  -5   4   1      234.52      209.14      4.02 o
  -4   4   1       55.70       50.80      1.36 o
  -3   4   1      501.00      529.36      9.02 o
  -2   4   1     2952.89     3405.10     58.72 o
  -1   4   1      310.92      400.50     12.46 o
   0   4   1      763.05      755.88     12.18 o
   1   4   1     1035.78     1036.33     16.23 o
   2   4   1     1321.37     1429.89     20.07 o
   3   4   1      710.36      717.26      8.59 o
   4   4   1       70.13       71.68      1.23 o
   5   4   1      180.49      186.69      2.71 o
   6   4   1      448.85      504.20      7.84 o
   7   4   1      252.39      212.92      3.61 o
   8   4   1       14.44       29.44      1.61 o
   9   4   1       51.84       40.39      2.31 o
  10   4   1       29.19       45.56      1.95 o
  11   4   1       41.83       32.63      1.60 o
  12   4   1        4.66        7.77      1.07 o
  13   4   1       11.67       16.08      2.26 o
  14   4   1        0.71       -1.07      2.13 o
 -10   5   1       13.64       12.02      3.74 o
  -9   5   1       65.97       71.01      3.77 o
  -8   5   1       11.95        9.43      1.37 o
  -7   5   1      209.94      231.63     10.01 o
  -6   5   1       18.85       17.78      1.28 o
  -5   5   1        6.74        6.40      2.13 o
  -4   5   1      127.22      124.16      2.67 o
  -3   5   1      245.67      231.94      4.20 o
  -2   5   1       59.45       66.71      1.64 o
  -1   5   1      148.82      155.32      3.12 o
   0   5   1     1002.64     1061.90     19.37 o
   1   5   1     3287.20     3399.75     61.08 o
   2   5   1      478.73      546.54     19.68 o
   3   5   1       15.92       17.67      0.91 o
   4   5   1      228.53      215.07      3.26 o
   5   5   1       32.79       34.58      0.89 o
   6   5   1      284.89      313.19      4.68 o
   7   5   1       95.57      106.84      2.11 o
   8   5   1      162.66      162.78      3.03 o
   9   5   1      107.34      102.92      2.64 o
  10   5   1       95.80       90.31      2.90 o
  11   5   1        3.56       10.50      1.07 o
  12   5   1        0.28        1.07      1.51 o
  13   5   1        8.60        8.61      1.85 o
  14   5   1        2.61       -0.53      1.51 o
  -9   6   1        0.10        2.13      2.13 o
  -8   6   1      130.97      136.74      5.28 o
  -7   6   1        0.28        0.39      1.15 o
  -6   6   1       37.79       42.04      3.39 o
  -5   6   1        0.15        0.63      0.78 o
  -4   6   1      360.49      333.36      6.13 o
  -3   6   1        0.02        2.62      1.23 o
  -2   6   1      241.13      235.82      4.38 o
  -1   6   1      214.21      209.24      3.87 o
   0   6   1      340.44      296.14      6.49 o
   1   6   1      161.47      129.74      2.89 o
   2   6   1     1282.17     1366.17     20.36 o
   3   6   1     1573.14     2070.96     43.54 o
   4   6   1      374.03      376.97      5.76 o
   5   6   1      217.04      234.01      3.64 o
   6   6   1       22.71       24.29      0.81 o
   7   6   1      166.84      152.44      2.66 o
   8   6   1       61.66       73.75      1.92 o
   9   6   1       32.50       38.13      1.50 o
  10   6   1       31.77       34.37      1.95 o
  11   6   1        2.38        6.40      1.23 o
  12   6   1       37.97       38.11      2.46 o
  13   6   1        5.98        4.80      1.51 o
  14   6   1        0.00       -0.64      1.78 o
  -8   7   1        1.62        2.13      2.13 o
  -7   7   1        6.56        6.40      2.13 o
  -6   7   1        4.40        3.47      1.37 o
  -5   7   1       83.84      107.50      5.31 o
  -4   7   1       90.17       93.06      3.82 o
  -3   7   1      801.76      772.68     14.12 o
  -2   7   1      898.74      869.94     14.48 o
  -1   7   1      184.95      204.61      4.43 o
   0   7   1       59.90       60.35      1.83 o
   1   7   1      164.50      171.39      3.60 o
   2   7   1      106.74      116.13      2.22 o
   3   7   1      295.24      323.45      5.26 o
   4   7   1       75.51       85.17      1.92 o
   5   7   1      143.04      144.51      2.43 o
   6   7   1       59.59       65.51      1.47 o
   7   7   1       85.24       81.56      1.82 o
   8   7   1       29.63       57.53      2.78 o
   9   7   1        4.35        7.86      1.23 o
  10   7   1       28.70       27.25      1.60 o
  11   7   1       54.24       51.80      2.63 o
  12   7   1       44.86       47.76      2.83 o
  13   7   1        0.67        0.53      1.60 o
  14   7   1        1.27        1.71      1.78 o
  -8   8   1       48.27       46.96      4.27 o
  -7   8   1        2.78        3.20      2.13 o
  -6   8   1       72.97       69.86      6.40 o
  -5   8   1       25.03       18.19      2.00 o
  -4   8   1      224.45      231.33      9.86 o
  -3   8   1        8.25        8.41      1.15 o
  -2   8   1      172.02      188.81      4.81 o
  -1   8   1      829.73      796.41     15.12 o
   0   8   1      368.32      487.16     25.66 o
   1   8   1      209.54      206.36      4.31 o
   2   8   1      516.95      514.24      8.62 o
   3   8   1       59.21       80.80      1.88 o
   4   8   1      225.54      208.01      3.64 o
   5   8   1       94.64      113.50      2.26 o
   6   8   1      231.28      222.18      3.93 o
   7   8   1      470.78      453.43      6.89 o
   8   8   1       84.60       93.53      3.06 o
   9   8   1      174.77      178.67      4.65 o
  10   8   1       14.49       11.77      1.40 o
  11   8   1        6.69        9.71      1.55 o
  12   8   1        0.32        0.00      1.51 o
  13   8   1        6.61       10.78      2.26 o
  14   8   1        2.17        5.34      4.27 o
  -7   9   1        2.36        5.34      3.20 o
  -6   9   1       34.74       38.42      4.27 o
  -5   9   1       35.82       46.75      3.33 o
  -4   9   1        1.43        1.75      1.15 o
  -3   9   1        5.61        5.98      1.26 o
  -2   9   1       64.90       69.42      2.79 o
  -1   9   1       61.58       61.57      2.43 o
   0   9   1      529.38      571.90     16.75 o
   1   9   1      751.14      700.66     13.30 o
   2   9   1      283.85      262.96      4.51 o
   3   9   1      153.21      136.31      2.71 o
   4   9   1       59.86       53.08      1.59 o
   5   9   1      111.97      118.05      2.29 o
   6   9   1       84.28       72.28      2.67 o
   7   9   1       17.38       11.16      2.29 o
   8   9   1       37.36       48.96      1.98 o
   9   9   1        1.86        3.47      1.07 o
  10   9   1       25.19       31.48      1.95 o
  11   9   1       16.27       20.33      2.26 o
  12   9   1       22.66       31.57      3.02 o
  13   9   1       57.37       75.43      4.53 o
  14   9   1       23.06       26.72      3.02 o
  -6  10   1       13.83       10.67      3.20 o
  -5  10   1       37.37       45.89      3.55 o
  -4  10   1       58.14       57.27      5.12 o
  -3  10   1       38.83       38.02      2.44 o
  -2  10   1        6.22       10.67      1.30 o
  -1  10   1       50.13       47.74      2.43 o
   0  10   1       45.29       45.54      2.31 o
   1  10   1      231.65      226.41      5.90 o
   2  10   1        2.16        4.75      1.55 o
   3  10   1       19.77       26.46      1.46 o
   4  10   1      193.24      158.28      3.86 o
   5  10   1      221.93      168.93      6.47 o
   6  10   1      126.22      109.59      4.07 o
   7  10   1       23.34       20.56      1.69 o
   8  10   1        0.09       -0.87      0.87 o
   9  10   1       16.90       21.01      2.59 o
  10  10   1        3.63        5.49      1.55 o
  11  10   1        2.68        4.88      1.55 o
  12  10   1        0.03       -2.13      2.13 o
  13  10   1        1.13        6.94      2.26 o
  -4  11   1       38.76       51.78      9.07 o
  -3  11   1       49.67       56.78      4.73 o
  -2  11   1       24.41       26.99      2.31 o
  -1  11   1       58.07       55.78      3.11 o
   0  11   1        4.99        6.67      1.55 o
   1  11   1      165.29      185.13      4.87 o
   2  11   1       32.33       29.53      1.95 o
   3  11   1        3.02        4.70      1.26 o
   4  11   1       28.01       22.00      3.02 o
   5  11   1      172.72      153.17      6.79 o
   6  11   1       48.58       43.78      3.77 o
   7  11   1        3.87        6.94      2.26 o
   8  11   1        9.50       12.27      4.80 o
   9  11   1       20.26       25.72      2.20 o
  10  11   1        3.16        4.27      1.55 o
  11  11   1        4.76        4.27      1.55 o
  12  11   1       12.43       12.13      2.26 o
  13  11   1        0.44        1.28      1.78 o
  -3  12   1      104.28      126.79      5.23 o
  -2  12   1        0.05       -1.56      2.88 o
  -1  12   1       55.70       67.90      3.75 o
   0  12   1       27.83       31.92      4.25 o
   1  12   1       35.91       43.99      2.96 o
   2  12   1        5.17        7.62      2.56 o
   3  12   1        3.68        3.35      2.67 o
   4  12   1       24.72       27.44      3.33 o
   5  12   1        3.22        2.67      2.26 o
   6  12   1       22.77       27.79      3.02 o
   7  12   1       38.67       42.80      3.77 o
   8  12   1        0.47       -2.13      2.13 o
   9  12   1       11.61       16.33      3.74 o
  10  12   1        1.48        1.60      2.26 o
  11  12   1        3.60        2.13      2.26 o
  12  12   1        0.14       -3.20      3.20 o
  -1  13   1        0.75       -2.56      2.56 o
   0  13   1       35.44       40.81      4.53 o
   1  13   1       14.24       26.16      3.77 o
   2  13   1        4.27        2.29      2.56 o
   3  13   1       28.62       32.05      3.77 o
   4  13   1        0.18       -1.60      2.67 o
   5  13   1       21.27       23.26      3.02 o
   6  13   1        1.50        3.74      2.26 o
   7  13   1        0.70       -1.60      2.67 o
   8  13   1        3.67        4.12      2.56 o
   9  13   1       39.73       56.74      4.10 o
  10  13   1       38.99       60.03      4.86 o
  11  13   1        0.00        0.53      2.26 o
   1  14   1       22.68       28.29      4.10 o
   2  14   1       28.99       33.24      4.10 o
   3  14   1       17.51       25.61      3.77 o
   4  14   1        3.30        3.74      3.02 o
   5  14   1        0.76       -2.13      2.26 o
   6  14   1        0.06       -0.30      2.56 o
   7  14   1        6.15        5.34      3.20 o
   8  14   1       10.56        9.07      3.02 o
   9  14   1        0.00        0.46      4.27 o
  -9 -13   2       19.15       36.29      4.10 o
  -8 -13   2        6.67       11.27      4.27 o
  -7 -13   2        0.00        0.76      2.56 o
  -6 -13   2        2.65       -2.67      2.67 o
  -5 -13   2       20.67       20.66      3.33 o
  -4 -13   2       11.83        3.74      3.02 o
  -3 -13   2        8.74        8.54      3.02 o
  -2 -13   2       19.33       35.36      4.10 o
  -1 -13   2        5.15        9.72      3.33 o
   0 -13   2        5.22        0.00      1.74 o
 -10 -12   2       16.80       21.26      4.27 o
  -9 -12   2        0.38       -2.13      2.26 o
  -8 -12   2        4.92        1.98      4.80 o
  -7 -12   2       18.88       26.68      3.77 o
  -6 -12   2       17.70       13.16      3.20 o
  -5 -12   2        7.68        4.88      2.56 o
  -4 -12   2        8.04        8.69      2.67 o
  -3 -12   2       28.60       37.59      4.10 o
  -2 -12   2        4.67        7.31      1.64 o
  -1 -12   2       28.08       27.59      2.44 o
   0 -12   2       30.00       32.72      3.74 o
   1 -12   2       62.54       65.12      3.75 o
   2 -12   2       58.11       62.66      3.75 o
 -11 -11   2        2.18        1.07      2.26 o
 -10 -11   2       11.58        7.47      3.74 o
  -9 -11   2        0.62        2.13      2.26 o
  -8 -11   2       30.98       31.82      3.33 o
  -7 -11   2       36.00       32.05      3.77 o
  -6 -11   2       10.77        8.27      1.55 o
  -5 -11   2       18.09       12.71      1.64 o
  -4 -11   2       99.25       84.18      3.07 o
  -3 -11   2       92.15       88.78      4.31 o
  -2 -11   2       46.54       51.97      2.43 o
  -1 -11   2       33.26       35.47      2.12 o
   0 -11   2        0.30        0.33      1.64 o
   1 -11   2       13.60       15.70      2.31 o
   2 -11   2       13.35       22.76      2.85 o
   3 -11   2       39.72       47.39      5.34 o
   4 -11   2        0.01        3.20      2.75 o
 -12 -10   2       57.15       80.04      7.47 o
 -11 -10   2        9.04        5.95      3.20 o
 -10 -10   2       30.60       42.16      3.77 o
  -9 -10   2       66.39       81.17      6.94 o
  -8 -10   2       47.25       52.93      4.27 o
  -7 -10   2        7.43        8.80      1.55 o
  -6 -10   2       58.36       56.11      2.43 o
  -5 -10   2      215.60      203.97      4.72 o
  -4 -10   2       28.88       26.69      2.16 o
  -3 -10   2        3.06       -0.92      0.92 o
  -2 -10   2        2.81       -0.69      0.69 o
  -1 -10   2      160.83      160.22      4.33 o
   0 -10   2       13.18       16.91      1.53 o
   1 -10   2        5.55        7.22      1.39 o
   2 -10   2        0.41       -1.42      1.42 o
   3 -10   2      109.46      120.91      5.36 o
   4 -10   2       18.65       24.97      3.33 o
   5 -10   2       16.06       18.58      4.27 o
 -13  -9   2        0.04       -2.13      2.13 o
 -12  -9   2       33.52       40.82      3.33 o
 -11  -9   2        4.55        3.05      1.55 o
 -10  -9   2       27.55       35.02      2.31 o
  -9  -9   2        2.04        2.13      1.37 o
  -8  -9   2        9.21        9.68      1.26 o
  -7  -9   2      145.81      148.30      4.22 o
  -6  -9   2        6.55        8.66      1.08 o
  -5  -9   2        3.03        2.01      0.78 o
  -4  -9   2       67.16       73.49      2.33 o
  -3  -9   2        0.02       -0.76      0.76 o
  -2  -9   2        6.38        5.70      1.01 o
  -1  -9   2       13.66       14.07      1.85 o
   0  -9   2      475.96      458.53     10.37 o
   1  -9   2       12.17       11.77      1.40 o
   2  -9   2       34.30       34.50      1.87 o
   3  -9   2        1.24        0.10      1.23 o
   4  -9   2       50.94       44.82      3.33 o
   5  -9   2        0.11       -2.13      2.13 o
   6  -9   2       11.59        9.15      2.56 o
   7  -9   2       40.21       42.69      6.40 o
 -13  -8   2        0.01        0.00      2.13 o
 -12  -8   2       16.73       15.02      2.26 o
 -11  -8   2        1.30        1.47      1.37 o
 -10  -8   2       26.27       35.76      2.20 o
  -9  -8   2       26.99       25.89      1.70 o
  -8  -8   2      226.68      242.49      5.20 o
  -7  -8   2       95.02       96.03      2.81 o
  -6  -8   2        0.21       -1.05      1.05 o
  -5  -8   2       77.54       65.19      2.36 o
  -4  -8   2       20.95       18.74      1.03 o
  -3  -8   2        8.45        4.65      1.01 o
  -2  -8   2      117.18      121.27      3.03 o
  -1  -8   2       84.88       78.10      2.68 o
   0  -8   2        0.23        2.77      2.36 o
   1  -8   2     1343.49     1225.09     25.20 o
   2  -8   2      164.79      158.74      4.51 o
   3  -8   2       38.98       40.24      2.31 o
   4  -8   2        0.41        1.65      1.85 o
   5  -8   2        1.06        3.56      3.74 o
   6  -8   2       16.91       17.37      2.75 o
   7  -8   2        0.01        0.36      2.13 o
   8  -8   2        7.59        7.47      5.34 o
 -13  -7   2        6.41       10.67      3.20 o
 -12  -7   2       18.16       25.10      3.20 o
 -11  -7   2       13.24       13.16      2.26 o
 -10  -7   2        0.10       -1.54      1.54 o
  -9  -7   2      109.53      113.14      3.03 o
  -8  -7   2      122.53      124.64      3.19 o
  -7  -7   2      581.75      568.80     10.60 o
  -6  -7   2      772.07      780.33     12.85 o
  -5  -7   2       62.09       70.19      1.62 o
  -4  -7   2      115.32      112.80      2.15 o
  -3  -7   2       23.45       20.34      0.92 o
  -2  -7   2        0.03       -0.47      0.47 o
  -1  -7   2      245.41      228.00      5.41 o
   0  -7   2       41.94       47.47      3.70 o
   1  -7   2       92.51       95.44      2.98 o
   2  -7   2     2338.46     2142.93     43.12 o
   3  -7   2        2.31        6.47      1.42 o
   4  -7   2      153.23      136.18      3.85 o
   5  -7   2       77.73       62.55      2.73 o
   6  -7   2       19.10       30.17      2.75 o
   7  -7   2        0.07        1.71      1.78 o
   8  -7   2       54.97       58.48      4.34 o
   9  -7   2        1.01        1.07      4.27 o
 -13  -6   2        2.74        3.20      3.20 o
 -12  -6   2        0.21        2.13      2.13 o
 -11  -6   2        6.85        9.43      1.37 o
 -10  -6   2        3.85        6.13      1.23 o
  -9  -6   2        0.05        1.25      0.87 o
  -8  -6   2        2.66        5.68      1.07 o
  -7  -6   2      649.24      626.85      9.85 o
  -6  -6   2      327.34      320.66      5.27 o
  -5  -6   2      122.66      114.89      2.28 o
  -4  -6   2       10.58        8.88      0.48 o
  -3  -6   2       66.08       59.02      1.34 o
  -2  -6   2       29.92       44.01      1.35 o
  -1  -6   2        1.02       -0.24      0.71 o
   0  -6   2      205.34      204.83      4.90 o
   1  -6   2       17.48       16.55      0.78 o
   2  -6   2       26.96       30.84      1.24 o
   3  -6   2      145.83      138.39      4.22 o
   4  -6   2       17.47       17.22      4.06 o
   5  -6   2       49.16       57.39      2.63 o
   7  -6   2       48.72       46.01      2.63 o
   8  -6   2        0.64        0.36      3.74 o
   9  -6   2        1.24        1.78      1.91 o
 -13  -5   2        9.21        9.61      3.20 o
 -12  -5   2       14.27       12.47      1.78 o
 -11  -5   2       16.93       16.38      1.85 o
 -10  -5   2       83.53       72.48      3.23 o
  -9  -5   2      262.42      244.73      5.04 o
  -8  -5   2       20.51       22.28      1.17 o
  -7  -5   2      106.34      118.56      2.87 o
  -6  -5   2        7.46        7.08      0.57 o
  -5  -5   2       15.74       15.29      0.64 o
  -4  -5   2        5.48        7.42      0.45 o
  -3  -5   2       49.86       49.90      1.08 o
  -2  -5   2       35.39       40.52      1.82 o
  -1  -5   2     1853.82     1835.77     35.00 o
   0  -5   2     1360.54     1343.81     22.46 o
   1  -5   2        0.03        2.13      1.07 o
   2  -5   2     1240.08     1168.90     20.56 o
   3  -5   2       87.41       73.68      2.68 o
   4  -5   2        1.60        2.74      0.73 o
   5  -5   2       29.02       28.98      1.62 o
   6  -5   2      306.38      256.72      5.95 o
   7  -5   2      364.70      299.34      8.41 o
   8  -5   2       28.10       33.36      2.75 o
   9  -5   2        9.11        9.45      2.56 o
  10  -5   2        0.31        3.56      1.91 o
 -13  -4   2        6.73        4.70      1.78 o
 -12  -4   2       29.07       31.75      2.56 o
 -11  -4   2        0.23        2.13      1.51 o
 -10  -4   2        0.55       -0.36      1.34 o
  -9  -4   2        9.03        4.36      0.87 o
  -8  -4   2      114.37      116.27      2.61 o
  -7  -4   2       27.68       33.65      1.21 o
  -6  -4   2        3.68        4.34      0.42 o
  -5  -4   2        7.07        5.50      0.42 o
  -4  -4   2       10.80       13.44      0.57 o
  -3  -4   2      446.22      439.16      6.01 o
  -2  -4   2     2891.49     3100.53     41.06 o
  -1  -4   2      231.90      246.17      3.67 o
   0  -4   2      187.33      159.38      2.95 o
   1  -4   2      352.21      329.77      5.78 o
   2  -4   2     2415.72     2394.37     38.45 o
   3  -4   2       17.16       26.20      0.97 o
   4  -4   2       37.04       41.42      1.33 o
   5  -4   2      574.66      584.13     10.92 o
   6  -4   2        2.82        5.40      1.93 o
   7  -4   2      250.47      237.73      5.12 o
   8  -4   2      153.63      127.66      3.30 o
   9  -4   2       19.30       16.97      1.97 o
  10  -4   2        4.47        3.20      1.78 o
  11  -4   2        5.17        7.47      3.20 o
 -13  -3   2        0.00       -0.53      1.60 o
 -12  -3   2        0.34       -1.07      1.51 o
 -11  -3   2        4.88        6.98      1.51 o
 -10  -3   2        5.80        3.20      1.23 o
  -9  -3   2       57.20       46.79      1.95 o
  -8  -3   2        6.11        5.31      0.55 o
  -7  -3   2      152.34      139.41      2.63 o
  -6  -3   2       42.34       60.93      2.77 o
  -5  -3   2      221.31      226.41      6.67 o
  -4  -3   2      494.58      501.71      6.92 o
  -3  -3   2      830.14      840.64     10.07 o
  -2  -3   2      192.23      188.84      3.22 o
  -1  -3   2      971.12      945.67     12.62 o
   0  -3   2      279.31      256.84      4.92 o
   1  -3   2        1.40        7.26      0.70 o
   2  -3   2      696.92      763.89     13.64 o
   3  -3   2        1.80        5.63      0.85 o
   4  -3   2      103.64      113.18      2.16 o
   5  -3   2       77.79       63.50      1.55 o
   6  -3   2      302.11      259.92      5.20 o
   7  -3   2      181.34      174.11      3.99 o
   8  -3   2       67.80       58.58      2.34 o
   9  -3   2        0.07        1.07      1.01 o
  10  -3   2       15.07       12.62      1.70 o
  11  -3   2        6.89       10.64      2.00 o
  12  -3   2        2.23        3.20      3.20 o
 -13  -2   2       27.40       30.14      4.80 o
 -12  -2   2        2.19        2.67      1.51 o
 -11  -2   2        3.28        2.13      1.51 o
 -10  -2   2       44.84       42.65      3.03 o
  -9  -2   2      155.67      148.66      3.51 o
  -8  -2   2        0.16       -0.58      0.58 o
  -7  -2   2       10.64       10.12      0.75 o
  -6  -2   2       91.21      100.35      2.02 o
  -5  -2   2        0.21        7.55      0.80 o
  -4  -2   2     5799.04     6001.91     94.34 o
  -3  -2   2      133.77      357.61     11.89 o
  -2  -2   2     6048.21     5858.97     69.02 o
  -1  -2   2       91.56       81.66      1.46 o
   0  -2   2     2271.27     2187.90     39.57 o
   1  -2   2     2600.49     2587.19     37.90 o
   2  -2   2      836.51      948.88     31.25 o
   3  -2   2     2401.88     2553.55     45.96 o
   4  -2   2      166.43      170.37      2.98 o
   5  -2   2       49.28       84.65      1.74 o
   6  -2   2        4.82        8.50      1.23 o
   7  -2   2      393.93      386.00      7.48 o
   8  -2   2      404.52      370.74      7.32 o
   9  -2   2        0.88        1.01      0.66 o
  10  -2   2        0.01        0.99      1.01 o
  11  -2   2      142.19      143.90      4.39 o
  12  -2   2      110.95      130.34      6.04 o
 -13  -1   2       42.88       50.83      3.77 o
 -12  -1   2      141.01      147.35      6.04 o
 -11  -1   2       34.27       36.14      3.74 o
 -10  -1   2       10.42       10.39      1.60 o
  -9  -1   2      775.27      739.50     13.66 o
  -8  -1   2        4.87        1.37      1.00 o
  -7  -1   2       49.24       45.43      1.91 o
  -6  -1   2        6.16        8.01      0.72 o
  -5  -1   2      329.71      335.69      5.64 o
  -4  -1   2     1365.17     1319.28     17.44 o
  -3  -1   2      264.65      255.36      3.44 o
  -1  -1   2      482.67      547.00      8.38 o
   0  -1   2    10274.23    10452.19    174.81 o
   1  -1   2     6822.57     6950.74    139.05 o
   2  -1   2      141.01      149.69      2.35 o
   3  -1   2     2116.46     2160.55     34.66 o
   4  -1   2     2972.87     2873.50     50.06 o
   5  -1   2       39.21       62.24      3.10 o
   6  -1   2      458.25      482.37      8.92 o
   7  -1   2       96.53       95.70      2.67 o
   8  -1   2       31.34       42.69      3.20 o
   9  -1   2      126.49      115.82      3.31 o
  10  -1   2        7.50       11.78      1.08 o
  11  -1   2        8.73       13.25      1.46 o
  12  -1   2       78.51       92.57      3.44 o
  13  -1   2       22.09       32.02      3.02 o
 -13   0   2        5.95        3.20      3.20 o
 -12   0   2        7.26        7.47      2.26 o
 -11   0   2        0.02        1.60      1.51 o
 -10   0   2       34.20       31.55      2.56 o
  -9   0   2      798.01      759.54     15.54 o
  -8   0   2      319.19      308.61      6.27 o
  -7   0   2     1204.48     1110.25     17.02 o
  -6   0   2      515.27      484.43      7.64 o
  -5   0   2      161.83      172.01      3.25 o
  -4   0   2     1258.28     1177.95     17.53 o
  -3   0   2        3.15        6.11      0.62 o
  -2   0   2      117.25      118.51      2.27 o
  -1   0   2     8444.76     8228.39    115.85 o
   0   0   2      270.96      282.51      4.19 o
   2   0   2     6463.05     6625.64    185.01 o
   3   0   2      168.85      197.57      9.84 o
   4   0   2      367.46      342.96      6.16 o
   5   0   2      160.45      171.32      3.51 o
   6   0   2      922.32      898.53     16.08 o
   7   0   2       31.16       31.08      1.26 o
   8   0   2      294.07      278.90      6.23 o
   9   0   2      154.78      156.23      9.46 o
  10   0   2       97.91       90.63      2.90 o
  11   0   2      130.15      125.48      3.74 o
  12   0   2       16.26       15.81      1.97 o
  13   0   2        0.33        1.60      1.51 o
 -12   1   2        1.70        3.74      2.26 o
 -11   1   2       72.83       75.15      4.10 o
 -10   1   2      159.64      161.18      6.04 o
  -9   1   2       33.86       36.68      2.20 o
  -8   1   2      145.65      156.99      4.93 o
  -7   1   2      150.90      155.57      4.24 o
  -6   1   2       52.43       51.08      2.05 o
  -5   1   2      671.01      673.11      9.76 o
  -4   1   2        0.05        1.25      0.72 o
  -3   1   2     1035.44     1093.80     17.27 o
  -2   1   2     2153.91     2063.44     24.73 o
  -1   1   2     6615.95     6390.53     93.67 o
   0   1   2       48.66       53.90      1.16 o
   1   1   2        6.89       35.76      1.51 o
   2   1   2    10451.76    10325.95    173.86 o
   3   1   2       61.02       67.42      2.56 o
   4   1   2      351.62      329.54      6.08 o
   5   1   2       28.24       19.99      1.23 o
   6   1   2        6.40       11.54      0.95 o
   7   1   2      898.83      840.19     16.58 o
   8   1   2      791.35      725.64     14.60 o
   9   1   2      481.61      449.32      9.44 o
  10   1   2      808.23      749.71     15.23 o
  11   1   2       13.26       14.74      1.39 o
  12   1   2       34.22       38.80      2.46 o
  13   1   2       23.81       29.96      2.46 o
  14   1   2       10.68        4.27      3.20 o
 -12   2   2       65.33       72.23      4.53 o
 -11   2   2       17.16       22.41      2.26 o
 -10   2   2        0.28        0.00      1.51 o
  -9   2   2       64.72       63.78      2.83 o
  -8   2   2      317.39      297.59      6.08 o
  -7   2   2       53.15       72.46      5.08 o
  -6   2   2      192.55      191.81      3.38 o
  -5   2   2      367.46      387.60      6.07 o
  -4   2   2      777.15      855.23     12.15 o
  -3   2   2      209.44      216.50      5.85 o
  -2   2   2      714.67      755.38     16.51 o
  -1   2   2     2769.05     2750.02     44.12 o
   0   2   2     6064.86     6111.94     81.05 o
   1   2   2    13959.54    13015.00    210.21 o
   2   2   2      840.43      766.08     13.32 o
   3   2   2      461.50      433.98      6.51 o
   4   2   2       12.93       10.15      0.48 o
   5   2   2      133.49      153.64      2.57 o
   6   2   2      448.70      421.32      7.20 o
   7   2   2      313.80      306.00      5.34 o
   8   2   2       98.46       85.47      2.50 o
   9   2   2       47.74       46.15      2.46 o
  10   2   2      255.62      232.38      5.58 o
  11   2   2        0.33        0.21      0.81 o
  12   2   2       81.53       73.88      3.25 o
  13   2   2       67.11       78.09      3.25 o
  14   2   2        9.72       12.81      3.20 o
 -12   3   2       41.15       35.22      4.27 o
 -11   3   2       94.39      103.62      5.28 o
 -10   3   2      109.22      113.14      5.28 o
  -9   3   2        5.35        5.99      1.60 o
  -8   3   2       15.04       17.33      1.37 o
  -7   3   2      419.99      378.89      6.87 o
  -6   3   2      372.89      383.10      6.37 o
  -5   3   2      215.03      223.59      3.52 o
  -4   3   2       89.35       65.00      5.26 o
  -3   3   2       70.87       63.52      3.39 o
  -2   3   2     1139.18     1244.09     27.71 o
  -1   3   2     3184.18     3142.07     47.12 o
   0   3   2       45.82       80.89      1.99 o
   1   3   2      471.08      484.14      6.67 o
   2   3   2     1646.18     1588.53     19.00 o
   3   3   2     1017.05     1096.06     14.59 o
   4   3   2     1626.74     1550.15     19.35 o
   5   3   2     5847.50     6164.46     81.19 o
   6   3   2       55.64       67.64      1.97 o
   7   3   2       13.06        3.07      0.48 o
   8   3   2       46.06       47.74      1.51 o
   9   3   2       13.28       19.25      2.16 o
  10   3   2       98.53       82.75      2.50 o
  11   3   2       21.51       20.10      1.40 o
  12   3   2        0.09       -0.53      1.07 o
  13   3   2        2.05        2.67      1.37 o
  14   3   2       28.89       26.42      3.02 o
 -11   4   2        2.89        0.85      3.74 o
 -10   4   2        0.54        0.00      1.51 o
  -9   4   2       20.54       23.48      2.26 o
  -8   4   2       36.41       30.75      1.85 o
  -7   4   2      179.95      152.30      3.98 o
  -6   4   2        0.00        0.76      1.63 o
  -5   4   2      116.26       98.00      2.18 o
  -4   4   2       53.69       48.16      1.31 o
  -3   4   2     1129.90     1127.70     19.65 o
  -2   4   2      656.37      697.68     11.60 o
  -1   4   2     1231.60     1243.24     20.18 o
   0   4   2     2317.84     2200.56     31.16 o
   1   4   2      641.77      599.53      9.36 o
   2   4   2      168.52      161.91      2.21 o
   3   4   2     1120.55     1117.46     12.60 o
   4   4   2      975.49     1004.53     11.89 o
   5   4   2       39.01       40.33      2.65 o
   6   4   2      309.43      307.72      4.65 o
   7   4   2      256.12      285.11      4.58 o
   8   4   2        0.33        0.33      0.43 o
   9   4   2        6.34        4.46      0.81 o
  10   4   2      223.51      210.47      5.05 o
  11   4   2        2.89        4.00      1.07 o
  12   4   2       15.78       13.92      1.40 o
  13   4   2        3.62        4.70      3.20 o
  14   4   2        0.07       -1.07      1.51 o
 -10   5   2       13.31       15.74      3.20 o
  -9   5   2       22.72       19.76      2.26 o
  -8   5   2       13.44       10.67      1.78 o
  -7   5   2      183.15      132.90      4.91 o
  -6   5   2      123.43      151.13      7.54 o
  -5   5   2       25.87       19.23      1.75 o
  -4   5   2      384.76      402.82      8.48 o
  -3   5   2       18.48       19.12      0.87 o
  -2   5   2     1106.40     1086.62     17.73 o
  -1   5   2      444.73      487.40      9.78 o
   0   5   2      399.55      387.21      7.12 o
   1   5   2      759.86      847.75     14.23 o
   2   5   2       53.26       57.08      1.46 o
   3   5   2     5408.43     5922.59     82.24 o
   4   5   2        4.28        6.92      0.45 o
   5   5   2       28.72       24.37      0.62 o
   6   5   2       64.84       71.13      1.53 o
   7   5   2        8.45        7.74      0.51 o
   8   5   2        2.20        6.80      0.65 o
   9   5   2        3.78        1.73      0.57 o
  10   5   2      115.27      102.59      3.04 o
  11   5   2       84.38       97.52      3.70 o
  12   5   2       39.34       39.62      2.46 o
  13   5   2       14.26       12.85      2.67 o
  14   5   2       12.75        9.66      2.26 o
  -9   6   2        0.15        1.60      1.51 o
  -8   6   2       36.69       41.87      3.20 o
  -7   6   2       24.01       32.63      2.26 o
  -6   6   2      495.81      401.53      8.74 o
  -5   6   2      524.06      452.23      8.99 o
  -4   6   2       68.73       62.33      1.80 o
  -3   6   2        3.82        2.27      0.76 o
  -2   6   2      194.28      170.98      3.32 o
  -1   6   2     1006.20      985.17     16.11 o
   0   6   2       77.13      102.76      4.41 o
   1   6   2     1354.92     1281.26     25.85 o
   2   6   2      756.99      756.53     11.48 o
   3   6   2      576.73      581.48      8.85 o
   4   6   2      192.23      189.78      2.69 o
   5   6   2      163.87      175.73      2.74 o
   6   6   2      222.74      193.24      3.08 o
   7   6   2       12.22        8.22      0.59 o
   8   6   2      301.56      301.45      5.40 o
   9   6   2       26.02       22.50      1.28 o
  10   6   2      113.79      110.87      4.75 o
  11   6   2        2.11        2.13      1.23 o
  12   6   2       13.03       15.51      1.85 o
  13   6   2        1.53        2.13      1.51 o
  14   6   2        9.16       10.06      3.20 o
  15   6   2        0.34        2.13      3.20 o
  -8   7   2        0.46       -2.13      2.13 o
  -7   7   2       26.69       26.68      3.20 o
  -6   7   2        6.24        7.17      1.60 o
  -4   7   2      338.15      325.37      6.64 o
  -3   7   2      119.77      111.09      2.63 o
  -2   7   2       30.23       43.64      5.24 o
  -1   7   2      140.99      144.53      2.99 o
   0   7   2      209.26      192.59      4.65 o
   1   7   2      500.67      481.95     10.07 o
   2   7   2      250.61      230.80      3.89 o
   3   7   2       22.69        9.39      0.53 o
   4   7   2       75.81       78.07      2.39 o
   5   7   2       48.84       46.73      1.08 o
   6   7   2       87.82       93.05      1.77 o
   7   7   2      553.07      543.07      7.96 o
   8   7   2      648.77      650.45     16.26 o
   9   7   2       14.63       19.19      2.01 o
  10   7   2       45.56       47.81      2.16 o
  11   7   2       29.57       31.24      2.20 o
  12   7   2       12.45       18.59      1.85 o
  13   7   2       19.58       22.16      2.56 o
  14   7   2        0.30        1.92      1.78 o
  -7   8   2       70.32       70.44      5.34 o
  -6   8   2        1.28        3.20      2.13 o
  -5   8   2        3.18        6.86      1.55 o
  -4   8   2       51.73       49.81      3.34 o
  -3   8   2       26.44       25.82      1.70 o
  -2   8   2        2.73        6.80      1.11 o
  -1   8   2     3638.96     3323.01     75.60 o
   0   8   2      260.16      248.60      5.40 o
   1   8   2      295.84      290.11      6.62 o
   2   8   2      133.88      129.34      2.60 o
   3   8   2      124.52      119.87      2.29 o
   4   8   2       20.71       20.62      1.10 o
   5   8   2      118.26      112.03      2.08 o
   6   8   2      304.47      301.02      4.72 o
   7   8   2     1200.28     1225.06     18.61 o
   8   8   2     1125.86     1142.71     18.71 o
   9   8   2      131.20      129.87      5.76 o
  10   8   2       59.29       58.99      2.50 o
  11   8   2       25.55       19.66      1.85 o
  12   8   2        0.26       -0.67      1.92 o
  13   8   2       25.47       35.35      3.02 o
  14   8   2        1.66        2.13      4.27 o
  -7   9   2        0.27        2.13      2.13 o
  -6   9   2        0.75        0.00      2.13 o
  -5   9   2       39.51       35.22      4.27 o
  -4   9   2        0.65        0.53      1.37 o
  -3   9   2        7.85        8.58      1.26 o
  -2   9   2       49.12       45.95      2.24 o
  -1   9   2      347.51      337.78      7.80 o
   0   9   2     1394.54     1303.86     24.23 o
   1   9   2        4.37        4.27      2.13 o
   2   9   2       18.15       21.68      1.03 o
   3   9   2       13.74       16.08      0.84 o
   4   9   2        5.05        3.85      0.94 o
   5   9   2       11.12        9.11      0.64 o
   6   9   2       31.24       25.79      1.22 o
   7   9   2        2.43        0.27      1.07 o
   8   9   2      139.94      145.30      3.96 o
   9   9   2       82.63       89.40      2.64 o
  10   9   2       14.25       14.24      1.60 o
  11   9   2       32.39       35.31      2.63 o
  12   9   2        3.57        4.57      1.55 o
  13   9   2        2.40        2.13      2.67 o
  14   9   2        0.13       -0.53      2.67 o
  -6  10   2       26.43       27.75      4.27 o
  -5  10   2       18.09       16.01      3.20 o
  -4  10   2       26.87       29.29      2.31 o
  -3  10   2        0.52       -0.46      1.55 o
  -2  10   2        0.33       -1.33      1.95 o
  -1  10   2       95.54       94.23      3.75 o
   0  10   2        2.19        1.91      0.84 o
   1  10   2      168.37      187.77      5.65 o
   2  10   2        3.38        6.00      1.41 o
   3  10   2        5.25        5.92      1.19 o
   4  10   2       43.61       43.25      1.51 o
   5  10   2       22.21       17.23      1.40 o
   6  10   2       40.64       35.64      1.95 o
   7  10   2       66.87       72.50      2.59 o
   8  10   2       51.67       53.40      2.36 o
   9  10   2        6.47        6.11      1.23 o
  10  10   2       13.51       18.03      1.85 o
  11  10   2       45.43       52.56      2.83 o
  12  10   2        0.25        1.71      1.78 o
  13  10   2       21.59       23.92      3.20 o
  14  10   2        0.33        0.85      1.78 o
  -5  11   2        5.41        4.27      3.20 o
  -4  11   2       40.50       38.42      4.27 o
  -3  11   2       27.81       40.54      2.96 o
  -2  11   2       59.02       63.97      3.45 o
  -1  11   2        0.21       -1.37      1.37 o
   0  11   2       38.83       44.66      2.83 o
   1  11   2       11.04       12.83      1.64 o
   2  11   2       98.44       97.42      3.75 o
   3  11   2       95.89       82.23      4.53 o
   4  11   2        0.18       -1.78      1.78 o
   5  11   2       48.67       41.91      2.63 o
   6  11   2      117.89       87.84      3.70 o
   7  11   2       88.89       89.48      3.13 o
   8  11   2       17.74       15.99      1.70 o
   9  11   2       39.26       39.74      2.63 o
  10  11   2       97.73      104.50      4.22 o
  11  11   2        0.46        1.98      1.55 o
  12  11   2       12.34       16.41      2.56 o
  13  11   2       72.73       86.77      4.86 o
  -3  12   2        1.03        0.08      1.99 o
  -2  12   2       46.73       58.75      3.45 o
  -1  12   2       17.27       28.48      2.44 o
   0  12   2        0.32       -0.57      1.64 o
   1  12   2       26.08       37.89      3.77 o
   2  12   2      121.43      127.01      6.04 o
   3  12   2       13.56       13.87      2.56 o
   4  12   2       71.82       64.05      4.53 o
   5  12   2      211.37      181.17      7.55 o
   6  12   2       18.71       12.02      2.56 o
   7  12   2        8.45        9.07      2.26 o
   8  12   2        0.13       -1.78      1.78 o
   9  12   2       15.86       17.34      3.02 o
  10  12   2        0.36       -1.07      2.26 o
  11  12   2       16.39       24.31      3.02 o
  12  12   2        4.09        3.20      1.78 o
  13  12   2        0.23       -2.13      2.13 o
  -2  13   2        3.36        4.20      2.31 o
  -1  13   2       77.05       88.63      6.04 o
   0  13   2       56.41       65.31      6.94 o
   1  13   2       12.03       12.85      3.02 o
   2  13   2       23.79       23.07      3.33 o
   3  13   2        1.10        2.59      2.56 o
   4  13   2       18.25       19.45      3.02 o
   5  13   2        0.01       -1.07      2.26 o
   6  13   2       15.65       14.94      3.02 o
   7  13   2        0.11        2.13      2.26 o
   8  13   2       19.69       19.76      3.02 o
   9  13   2        3.87        2.74      3.20 o
  10  13   2       13.77       21.64      3.33 o
  11  13   2       33.54       46.09      4.10 o
  12  13   2        0.56       -2.13      3.20 o
   1  14   2        9.05        3.74      3.74 o
   2  14   2       11.72       14.94      3.33 o
   3  14   2       65.85       94.22      6.04 o
   4  14   2       22.22       26.68      3.77 o
   5  14   2       12.07        4.42      2.56 o
   6  14   2       17.47       20.03      3.33 o
   7  14   2        0.08       -3.20      3.20 o
   8  14   2        3.88        4.80      3.02 o
   9  14   2        4.58        0.30      2.56 o
  10  14   2       12.42       16.99      3.33 o
   5  15   2        2.71       -2.56      2.56 o
   6  15   2       39.76       41.65      4.80 o
   7  15   2       17.85       21.40      3.77 o
  -7 -13   3        6.15        6.40      4.80 o
  -6 -13   3        2.32       -2.56      2.56 o
  -5 -13   3        0.01       -2.56      2.56 o
  -4 -13   3        2.44       -0.53      3.74 o
  -3 -13   3        1.37       -1.98      2.56 o
  -2 -13   3        8.00       11.03      3.33 o
  -1 -13   3       33.69       43.30      6.94 o
  -9 -12   3       18.15       27.75      3.77 o
  -8 -12   3       15.75       17.21      4.27 o
  -7 -12   3        1.54        6.40      3.02 o
  -6 -12   3        0.01       -2.26      2.26 o
  -5 -12   3        1.53       -0.46      2.56 o
  -4 -12   3        6.95        5.79      2.56 o
  -3 -12   3        0.03       -1.52      1.55 o
  -2 -12   3       24.42       23.26      2.97 o
  -1 -12   3        0.04        0.57      1.64 o
   0 -12   3        0.03        3.75      2.31 o
   1 -12   3       19.63       20.98      2.85 o
 -11 -11   3        0.73       -2.67      2.67 o
 -10 -11   3        2.51       -0.53      2.26 o
  -9 -11   3        0.07        2.13      2.26 o
  -8 -11   3        5.94        3.66      2.56 o
  -7 -11   3        2.44        2.13      1.55 o
  -6 -11   3       28.14       30.76      2.44 o
  -5 -11   3       15.06       16.30      2.20 o
  -4 -11   3        1.39        0.57      1.08 o
  -3 -11   3       15.22       14.25      1.74 o
  -2 -11   3        5.36        3.35      1.80 o
  -1 -11   3        1.17        2.96      1.64 o
   0 -11   3       30.41       34.51      2.96 o
   1 -11   3       15.46       19.53      2.31 o
   2 -11   3       21.19       30.43      2.96 o
   3 -11   3        0.12       -0.53      2.75 o
 -12 -10   3        0.00       -1.07      3.20 o
 -11 -10   3        4.31        2.13      3.74 o
 -10 -10   3        2.45       -1.60      2.26 o
  -9 -10   3        0.00        1.60      2.26 o
  -8 -10   3        8.40       10.12      2.00 o
  -7 -10   3        6.50        6.33      1.55 o
  -6 -10   3        3.33        2.38      1.08 o
  -5 -10   3       65.84       66.10      2.40 o
  -4 -10   3      196.11      183.61      4.35 o
  -3 -10   3       33.58       31.93      1.87 o
  -2 -10   3        1.97        1.81      1.26 o
  -1 -10   3       66.15       63.76      2.51 o
   0 -10   3      124.29      140.05      5.46 o
   1 -10   3        2.32        4.43      1.64 o
   2 -10   3       38.83       35.99      2.83 o
   3 -10   3       15.03       19.75      2.31 o
   4 -10   3       41.75       44.56      4.10 o
   5 -10   3       24.74       41.62      7.47 o
 -12  -9   3        2.51        0.00      2.13 o
 -11  -9   3        8.67        6.10      5.87 o
 -10  -9   3        7.58       12.42      2.56 o
  -9  -9   3        0.27       -1.07      1.78 o
  -8  -9   3        5.58        4.57      1.83 o
  -7  -9   3        0.09       -1.07      1.07 o
  -6  -9   3       13.56       10.12      1.17 o
  -5  -9   3       41.26       34.58      1.58 o
  -4  -9   3      122.73       97.47      3.56 o
  -3  -9   3        7.96        5.15      1.15 o
  -2  -9   3        6.11        6.40      1.26 o
  -1  -9   3       21.46       12.28      1.30 o
   0  -9   3      361.73      340.10      8.10 o
   1  -9   3       86.48       76.25      2.98 o
   2  -9   3       12.61       10.37      1.30 o
   3  -9   3        0.95       -0.13      2.23 o
   4  -9   3       51.86       53.68      3.55 o
   5  -9   3       26.56       31.38      4.27 o
   6  -9   3       35.42       44.02      5.87 o
 -13  -8   3       20.01       16.01      4.27 o
 -12  -8   3       16.05       17.08      3.20 o
 -11  -8   3        0.44        1.20      1.37 o
 -10  -8   3        1.40        1.73      1.37 o
  -9  -8   3       20.36       28.25      1.58 o
  -8  -8   3        3.74        4.52      1.08 o
  -7  -8   3       90.29       88.05      2.70 o
  -6  -8   3        0.46       -1.29      1.29 o
  -5  -8   3       20.29       17.63      2.30 o
  -4  -8   3       93.99       86.14      2.37 o
  -3  -8   3        0.28        0.21      0.77 o
  -2  -8   3       33.51       26.01      1.50 o
  -1  -8   3      271.75      253.05      6.08 o
   0  -8   3      748.28      674.48     14.47 o
   1  -8   3      102.59      115.17      5.39 o
   2  -8   3       77.85       73.09      2.90 o
   3  -8   3       15.54       19.04      2.77 o
   4  -8   3       16.98       16.26      2.00 o
   5  -8   3       14.88       11.33      2.56 o
   6  -8   3       28.01       31.56      3.33 o
   7  -8   3       14.06       16.97      2.75 o
   8  -8   3        0.24        1.07      4.27 o
 -13  -7   3        0.00        2.13      3.20 o
 -12  -7   3        7.66       13.87      3.20 o
 -11  -7   3        9.34        6.40      1.78 o
 -10  -7   3        0.35       -1.07      1.07 o
  -9  -7   3       19.57       22.85      1.84 o
  -8  -7   3      196.02      189.38      4.35 o
  -7  -7   3      132.41      131.69      3.38 o
  -6  -7   3      380.00      374.15      7.48 o
  -5  -7   3      250.36      248.13      4.26 o
  -4  -7   3       86.96       91.73      2.07 o
  -3  -7   3       13.96       14.41      1.17 o
  -2  -7   3       57.47       49.06      1.72 o
  -1  -7   3      307.12      287.49      6.62 o
   0  -7   3       52.26       52.54      2.03 o
   1  -7   3       87.17       79.67      3.19 o
   2  -7   3      643.25      609.78     13.29 o
   3  -7   3      310.84      282.18      6.79 o
   4  -7   3       31.52       29.28      2.31 o
   5  -7   3       94.80       80.61      3.77 o
   6  -7   3       29.99       28.34      2.75 o
   7  -7   3       76.72       71.66      4.34 o
   8  -7   3        2.56        2.13      1.91 o
   9  -7   3       38.84       53.36      7.47 o
 -13  -6   3        2.96        2.13      2.13 o
 -12  -6   3        3.19       -1.07      2.13 o
 -11  -6   3       82.51       85.68      4.10 o
 -10  -6   3       12.77       10.80      1.15 o
  -9  -6   3       23.92       27.12      1.43 o
  -8  -6   3       43.38       33.25      1.62 o
  -7  -6   3        0.86        1.98      1.16 o
  -6  -6   3       54.56       43.67      1.64 o
  -5  -6   3       61.49       56.55      1.69 o
  -4  -6   3        8.85        8.49      0.53 o
  -3  -6   3        2.35        2.22      0.45 o
  -2  -6   3      170.68      178.61      3.08 o
  -1  -6   3       31.47       37.93      2.00 o
   0  -6   3      358.35      326.58      7.15 o
   1  -6   3        7.70        8.58      0.84 o
   2  -6   3       35.01       40.25      1.87 o
   3  -6   3      307.71      293.91      6.91 o
   4  -6   3      391.20      384.69     16.78 o
   5  -6   3       14.74       18.63      2.88 o
   6  -6   3      109.28      120.23      7.71 o
   7  -6   3       25.44       23.97      2.67 o
   8  -6   3        0.19        1.42      1.91 o
   9  -6   3        4.68        2.85      4.27 o
 -13  -5   3        5.87        5.34      3.20 o
 -12  -5   3        2.98        1.07      1.51 o
 -11  -5   3       23.78       17.14      2.26 o
 -10  -5   3        1.57        3.74      1.07 o
  -9  -5   3       30.59       28.12      1.50 o
  -8  -5   3        0.26       -0.80      0.88 o
  -7  -5   3       18.44       24.88      1.43 o
  -6  -5   3      157.92      145.82      2.80 o
  -5  -5   3        5.88        4.53      0.52 o
  -4  -5   3      330.48      302.50      4.59 o
  -3  -5   3      144.65      130.62      2.28 o
  -2  -5   3     1065.59     1191.71     16.04 o
  -1  -5   3     2548.89     2623.38     47.37 o
   0  -5   3       76.30       63.05      1.72 o
   1  -5   3       43.98       37.67      1.28 o
   2  -5   3      114.77      103.87      2.90 o
   3  -5   3      118.77      111.93      2.63 o
   4  -5   3       39.82       42.19      1.70 o
   5  -5   3      337.34      310.74      7.15 o
   6  -5   3        0.71       -1.01      1.01 o
   7  -5   3      168.51      152.68      5.27 o
   8  -5   3        0.01        0.85      1.78 o
   9  -5   3       85.48       93.77      5.34 o
  10  -5   3        3.47        3.20      1.91 o
 -13  -4   3        6.84        6.94      2.26 o
 -12  -4   3       16.77       16.70      2.26 o
 -11  -4   3        7.76        5.34      1.51 o
 -10  -4   3       14.60       11.80      1.23 o
  -9  -4   3       45.58       35.03      1.50 o
  -8  -4   3       78.19       67.12      1.98 o
  -7  -4   3       10.61       13.36      0.84 o
  -6  -4   3        1.62        1.42      0.81 o
  -5  -4   3      490.95      496.95      7.32 o
  -4  -4   3        0.02       -0.38      0.38 o
  -3  -4   3        2.17        2.34      0.43 o
  -2  -4   3       15.06       18.56      1.03 o
  -1  -4   3       88.95       86.27      1.53 o
   0  -4   3      399.75      443.43      8.37 o
   1  -4   3      915.61      857.77     17.52 o
   2  -4   3       13.86       13.80      0.53 o
   3  -4   3      184.21      178.94      3.58 o
   4  -4   3      241.85      226.23      4.15 o
   5  -4   3        9.29        7.27      0.66 o
   6  -4   3       57.34       48.78      2.27 o
   7  -4   3       22.30       22.31      1.33 o
   8  -4   3       43.90       47.88      2.73 o
   9  -4   3        0.29        1.97      2.81 o
  10  -4   3       92.80       92.83      6.94 o
  11  -4   3        9.03        9.61      2.56 o
 -13  -3   3        9.63       10.17      2.26 o
 -12  -3   3       27.82       31.57      3.02 o
 -11  -3   3        0.16       -1.07      1.51 o
 -10  -3   3       36.77       26.16      2.26 o
  -9  -3   3        9.60       11.66      0.95 o
  -8  -3   3       39.62       35.87      1.36 o
  -7  -3   3       23.89       22.18      0.92 o
  -6  -3   3       11.18       18.31      0.78 o
  -5  -3   3      120.33      131.67      2.30 o
  -4  -3   3        0.76        0.12      0.47 o
  -3  -3   3        4.93        4.94      0.32 o
  -2  -3   3       98.96       92.75      1.62 o
  -1  -3   3      453.15      501.56      7.49 o
   0  -3   3      660.95      620.88     12.75 o
   1  -3   3      747.91      711.29     13.20 o
   2  -3   3      210.55      204.85      3.28 o
   3  -3   3     3117.80     3160.68     46.98 o
   4  -3   3       40.70       39.20      1.23 o
   5  -3   3      112.15      101.11      2.02 o
   6  -3   3      151.96      134.47      3.19 o
   7  -3   3       58.74       57.22      2.06 o
   8  -3   3       36.45       37.95      1.77 o
   9  -3   3      139.73      128.40      3.57 o
  10  -3   3        4.25        4.75      1.37 o
  11  -3   3       38.48       44.41      2.96 o
  12  -3   3        1.84        1.07      3.02 o
 -13  -2   3       17.83       17.48      2.56 o
 -12  -2   3       39.73       42.72      3.74 o
 -11  -2   3        7.52        2.13      2.13 o
 -10  -2   3       16.74       20.93      2.26 o
  -9  -2   3      265.94      241.49      5.04 o
  -8  -2   3       48.69       47.35      1.55 o
  -7  -2   3      428.36      429.77      6.89 o
  -6  -2   3       91.32       89.33      1.77 o
  -5  -2   3     5966.79     6173.26     84.23 o
  -4  -2   3      582.72      628.81      8.52 o
  -3  -2   3       39.73       33.51      0.69 o
  -2  -2   3        7.12        7.91      0.59 o
  -1  -2   3     1285.80     1261.67     18.59 o
   0  -2   3       48.97       46.71      1.68 o
   1  -2   3      335.02      326.55      5.68 o
   2  -2   3      185.42      174.47      2.60 o
   3  -2   3      183.97      191.02      3.14 o
   4  -2   3      173.83      162.82      2.85 o
   5  -2   3      940.33      961.50     14.67 o
   6  -2   3        0.07       -0.47      0.47 o
   7  -2   3      450.51      417.23      7.96 o
   8  -2   3      943.00      866.36     15.65 o
   9  -2   3        6.10        4.88      1.01 o
  10  -2   3        3.24        2.81      1.15 o
  11  -2   3        0.69        2.81      1.30 o
  12  -2   3       58.64       67.46      2.98 o
 -13  -1   3        0.61       -2.13      2.13 o
 -12  -1   3        6.89        7.61      2.67 o
 -11  -1   3       14.51       12.48      2.26 o
 -10  -1   3       69.28       72.71      3.77 o
  -9  -1   3       44.10       42.27      2.46 o
  -8  -1   3       37.35       35.52      1.95 o
  -7  -1   3        3.67        1.66      0.78 o
  -6  -1   3       74.08       69.86      1.51 o
  -5  -1   3     1372.77     1423.14     19.69 o
  -4  -1   3      204.32      249.40      3.65 o
  -3  -1   3      373.32      383.42      5.03 o
  -2  -1   3     4124.11     3939.87     53.85 o
  -1  -1   3       15.70       16.52      0.62 o
   0  -1   3    10891.02    10686.96    255.13 o
   1  -1   3      263.15      260.38      4.64 o
   2  -1   3      891.95      921.03     15.88 o
   3  -1   3       25.47       29.85      0.73 o
   4  -1   3      129.19      118.49      2.39 o
   5  -1   3       14.44       17.78      0.95 o
   6  -1   3      417.68      379.11      7.12 o
   7  -1   3      278.71      262.53      5.69 o
   8  -1   3     1163.36     1098.64     21.74 o
   9  -1   3        0.14       -0.81      0.81 o
  10  -1   3      109.21      108.08      3.03 o
  11  -1   3        3.86        5.87      1.26 o
  12  -1   3       30.53       32.63      2.64 o
  13  -1   3        0.40       -0.17      1.30 o
 -12   0   3       23.34       29.17      3.20 o
 -11   0   3       25.28       28.14      2.56 o
 -10   0   3       68.45       68.32      3.77 o
  -9   0   3       65.17       58.16      3.33 o
  -8   0   3     1147.18     1041.27     16.21 o
  -7   0   3       11.27       13.97      0.95 o
  -6   0   3      152.12      141.48      2.63 o
  -5   0   3      241.05      246.78      3.90 o
  -4   0   3      107.51       97.60      1.63 o
  -3   0   3      120.26      115.35      1.69 o
  -2   0   3      353.96      327.38      4.29 o
  -1   0   3     9932.12     9630.13    147.59 o
   0   0   3      322.20      275.59      4.49 o
   1   0   3     3106.39     3055.89     68.29 o
   2   0   3       32.70       28.38      0.81 o
   3   0   3      508.19      458.67      9.02 o
   4   0   3       22.44       27.71      0.64 o
   5   0   3      270.84      282.26      5.40 o
   6   0   3        0.67        4.21      1.81 o
   7   0   3        5.45        5.04      0.52 o
   8   0   3      318.82      299.10      6.65 o
   9   0   3        5.45       11.49      1.37 o
  10   0   3       97.69       91.53      2.78 o
  11   0   3        0.00        1.07      1.23 o
  12   0   3       16.90       15.72      1.85 o
  13   0   3       12.57       12.62      1.70 o
 -12   1   3       19.61       25.64      3.74 o
 -11   1   3       19.72       20.67      2.56 o
 -10   1   3       14.58       11.23      2.26 o
  -9   1   3       31.01       29.45      4.27 o
  -8   1   3      789.52      736.84     15.37 o
  -7   1   3     1791.09     1654.28     25.26 o
  -6   1   3       17.49       17.39      0.75 o
  -5   1   3       41.73       44.14      1.05 o
  -4   1   3      950.23      902.47     13.62 o
  -3   1   3     1301.14     1292.49     17.04 o
  -2   1   3     1095.42     1057.84     14.11 o
  -1   1   3      142.77      135.54      2.16 o
   0   1   3      854.79      991.57     16.81 o
   1   1   3      159.27      137.51      4.47 o
   2   1   3     1403.95     1397.16     26.67 o
   3   1   3       92.30       79.39      1.50 o
   4   1   3     1355.43     1263.41     27.25 o
   5   1   3     1004.86     1000.72     17.64 o
   6   1   3      240.88      202.63      4.08 o
   7   1   3      281.83      260.82      5.04 o
   8   1   3       36.97       40.95      1.70 o
   9   1   3      866.46      771.09     15.67 o
  10   1   3      296.50      276.58      6.37 o
  11   1   3       14.22       16.01      1.26 o
  12   1   3       11.26       12.12      1.55 o
  13   1   3        6.04        5.74      1.37 o
  14   1   3       19.78       23.27      2.46 o
 -12   2   3        3.25        1.07      3.20 o
 -11   2   3       30.37       32.05      3.02 o
 -10   2   3       28.97       28.08      2.56 o
  -9   2   3       77.85       68.30      3.77 o
  -8   2   3       28.43       30.15      2.16 o
  -7   2   3        4.27        8.49      1.43 o
  -6   2   3     1301.17     1197.67     16.98 o
  -5   2   3       10.61       12.20      0.62 o
  -4   2   3      981.86      979.49     13.08 o
  -3   2   3      922.99      940.69     12.64 o
  -2   2   3      490.79      473.02      6.11 o
  -1   2   3     1059.20     1088.93     13.12 o
   0   2   3       69.41       63.13      1.07 o
   1   2   3       32.99       44.33      0.95 o
   2   2   3        8.71        7.77      0.48 o
   3   2   3        4.90        3.57      0.61 o
   4   2   3      699.24      687.54     11.33 o
   5   2   3       90.60      118.40      2.39 o
   6   2   3     2099.85     2227.36     38.92 o
   7   2   3      158.82      147.94      3.23 o
   8   2   3       94.00       83.18      2.36 o
   9   2   3      742.00      676.65     13.64 o
  10   2   3      177.16      167.57      4.39 o
  11   2   3       58.94       50.61      2.13 o
  12   2   3       41.54       39.06      2.20 o
  13   2   3        0.35       -0.80      1.37 o
  14   2   3       23.52       31.10      3.02 o
 -11   3   3       19.60       19.21      3.02 o
 -10   3   3        1.19        4.27      1.51 o
  -9   3   3       44.35       49.12      3.02 o
  -8   3   3       87.50       77.38      3.77 o
  -7   3   3        7.21        6.98      1.51 o
  -6   3   3      310.21      285.75      5.19 o
  -5   3   3       45.53       41.26      1.21 o
  -4   3   3        1.62        0.34      0.70 o
  -3   3   3     5943.24     6377.23     93.55 o
  -2   3   3     1399.41     1358.57     20.69 o
  -1   3   3     1997.78     1933.93     25.58 o
   0   3   3       64.31       56.77      0.94 o
   1   3   3        5.19        4.27      0.53 o
   2   3   3        9.61       16.27      0.40 o
   3   3   3       11.91       11.42      0.48 o
   4   3   3     1194.29     1125.47     16.51 o
   5   3   3      231.46      283.91      4.90 o
   6   3   3     2816.00     2960.06     47.55 o
   7   3   3       69.26       70.14      1.64 o
   8   3   3      163.79      162.53      3.51 o
   9   3   3       16.63       16.16      1.34 o
  10   3   3        1.04       -0.21      0.83 o
  11   3   3        0.04       -0.67      0.67 o
  12   3   3        0.52        0.71      1.23 o
  13   3   3       64.27       63.18      4.10 o
  14   3   3        3.39        1.71      1.78 o
 -11   4   3       83.53      103.52      7.47 o
 -10   4   3       14.03       16.08      2.26 o
  -9   4   3        3.83        2.67      1.51 o
  -8   4   3       20.35       22.46      2.26 o
  -7   4   3        0.54        1.33      0.87 o
  -6   4   3      199.36      182.59      3.99 o
  -5   4   3       99.02       83.45      2.08 o
  -4   4   3       99.22      103.34      2.06 o
  -3   4   3      109.89       83.96      1.70 o
  -2   4   3     2821.87     3091.37     49.48 o
  -1   4   3       84.27      100.86      1.87 o
   0   4   3      158.70      173.38      2.81 o
   1   4   3      255.08      267.08      4.23 o
   2   4   3     1957.10     1860.04     26.45 o
   3   4   3     1625.52     1507.11     24.40 o
   4   4   3       12.16       10.14      0.88 o
   5   4   3      123.29       93.66      1.50 o
   6   4   3      216.85      247.92      4.07 o
   7   4   3      266.68      306.48      4.99 o
   8   4   3      412.10      370.40      6.28 o
   9   4   3      181.91      166.28      4.11 o
  10   4   3        0.61        0.30      0.62 o
  11   4   3        1.30       -1.23      1.23 o
  12   4   3       32.73       39.19      2.58 o
  13   4   3       12.43       10.78      2.67 o
  14   4   3       11.76       16.01      2.56 o
 -10   5   3       18.56       32.05      3.02 o
  -9   5   3        8.56        8.29      4.27 o
  -8   5   3        0.06        3.20      1.51 o
  -7   5   3      391.27      369.39     15.48 o
  -6   5   3       11.84        8.18      1.07 o
  -5   5   3      135.13      129.81      2.81 o
  -4   5   3      181.27      207.26      4.47 o
  -3   5   3       19.52       20.64      1.01 o
  -2   5   3       59.38       76.67      1.80 o
  -1   5   3     1073.95     1018.93     18.00 o
   0   5   3       20.02       23.96      0.84 o
   1   5   3     1054.85     1033.17     17.30 o
   2   5   3      285.50      338.91      5.01 o
   3   5   3        5.80       10.74      0.50 o
   4   5   3      244.49      216.68      3.29 o
   5   5   3       42.71       40.95      0.82 o
   6   5   3       37.29       45.57      0.90 o
   7   5   3       10.87        6.09      0.56 o
   8   5   3      257.60      235.77      4.34 o
   9   5   3      100.24      116.66      3.04 o
  10   5   3        9.66        7.92      0.81 o
  11   5   3      515.88      414.60     10.80 o
  12   5   3        1.67        2.85      1.23 o
  13   5   3        1.28        0.53      1.51 o
  14   5   3        0.17       -1.51      1.51 o
  15   5   3        0.00        3.20      3.20 o
 -10   6   3        6.51       10.67      3.20 o
  -9   6   3       19.58       20.48      2.56 o
  -8   6   3       32.13       39.02      3.02 o
  -7   6   3        1.47        0.53      1.60 o
  -6   6   3       70.83       53.55      3.20 o
  -5   6   3      120.28       90.46      2.55 o
  -4   6   3       88.75       91.60      2.55 o
  -3   6   3       25.22       24.68      1.03 o
  -2   6   3       78.46       76.76      1.92 o
  -1   6   3       80.63       76.34      1.86 o
   0   6   3       87.36       79.83      1.86 o
   1   6   3      943.16      933.66     17.15 o
   2   6   3      793.33      849.41     13.10 o
   3   6   3     8783.43     9261.61    128.37 o
   4   6   3       73.26       96.01      1.45 o
   5   6   3       18.57       21.39      0.64 o
   6   6   3       17.34       14.66      0.52 o
   7   6   3      543.74      538.34      8.42 o
   8   6   3      286.01      279.36      5.03 o
   9   6   3       69.90       60.62      2.16 o
  10   6   3        5.17        3.56      1.23 o
  11   6   3      124.07       94.17      3.70 o
  12   6   3       28.51       23.83      2.00 o
  13   6   3        6.68        5.34      1.78 o
  14   6   3        0.91        4.48      1.78 o
  -8   7   3       46.57       45.90      3.74 o
  -7   7   3       70.55       63.26      4.27 o
  -6   7   3       18.18       17.63      2.26 o
  -5   7   3      102.44       93.15      3.25 o
  -4   7   3       68.09       58.52      2.58 o
  -3   7   3      289.73      265.92      4.97 o
  -2   7   3      388.46      354.45      6.41 o
  -1   7   3      891.89      829.15     13.84 o
   0   7   3       12.15       12.50      0.75 o
   1   7   3       69.89       61.58      1.95 o
   2   7   3      106.61      117.33      2.44 o
   3   7   3      110.66      113.41      2.16 o
   4   7   3      173.57      228.39      3.77 o
   5   7   3       47.15       51.32      0.96 o
   6   7   3      410.67      425.20      6.28 o
   7   7   3        3.07        2.67      0.75 o
   8   7   3     1294.63     1255.92     22.51 o
   9   7   3      405.19      410.72      9.65 o
  10   7   3      134.60      117.40      4.07 o
  11   7   3        3.59        2.13      1.23 o
  12   7   3      112.11      105.77      4.07 o
  13   7   3        1.11        1.60      1.51 o
  14   7   3       49.80       59.77      4.10 o
  15   7   3        1.35        2.13      3.20 o
  -7   8   3       33.56       27.75      4.27 o
  -6   8   3        4.95        5.34      2.13 o
  -5   8   3        4.64        4.27      1.23 o
  -4   8   3      307.49      309.67      7.03 o
  -3   8   3       48.04       43.79      1.48 o
  -2   8   3        2.88        3.07      0.97 o
  -1   8   3        7.60        9.72      2.25 o
   0   8   3     1057.13      974.44     20.01 o
   1   8   3        0.20        0.40      0.57 o
   2   8   3      133.33      132.14      2.48 o
   3   8   3        2.93        3.62      1.07 o
   4   8   3      838.81      795.67     12.10 o
   5   8   3      168.94      162.70      2.64 o
   6   8   3      729.77      680.57     10.59 o
   7   8   3     1481.27     1433.19     23.16 o
   8   8   3       77.54       70.07      2.46 o
   9   8   3      350.60      362.90     10.02 o
  10   8   3       17.37       18.48      1.60 o
  11   8   3        0.60       -0.71      1.23 o
  12   8   3       10.65       12.47      1.85 o
  13   8   3        3.98        6.19      1.78 o
  14   8   3       10.82       10.67      2.56 o
  -7   9   3       42.89       53.36      5.34 o
  -6   9   3       35.86       43.76      4.27 o
  -5   9   3       19.15       25.61      3.20 o
  -4   9   3       10.17        8.52      1.55 o
  -3   9   3       71.44       70.41      3.28 o
  -2   9   3       31.83       29.89      1.81 o
  -1   9   3       97.07       91.72      3.42 o
   0   9   3      465.45      413.48      8.36 o
   1   9   3     1171.74     1116.12     20.87 o
   2   9   3       27.35       30.81      1.57 o
   3   9   3      195.68      196.41      3.48 o
   4   9   3      128.55      132.09      2.48 o
   5   9   3        1.06       -0.64      0.64 o
   6   9   3        5.09        3.15      1.07 o
   7   9   3      463.80      443.25      7.74 o
   8   9   3      862.27      829.64     15.39 o
   9   9   3        0.06        2.62      1.15 o
  10   9   3       12.77       14.22      1.85 o
  11   9   3        5.23        3.91      1.23 o
  12   9   3        2.57        1.73      1.37 o
  13   9   3        0.59        0.64      1.78 o
  14   9   3        1.26        2.99      1.78 o
  -6  10   3        6.79        7.47      3.20 o
  -5  10   3        0.03        0.00      2.13 o
  -4  10   3       52.48       49.33      3.33 o
  -3  10   3        3.20        1.07      1.55 o
  -2  10   3       22.60       22.09      2.00 o
  -1  10   3       71.59       71.23      3.11 o
   0  10   3       97.34       95.15      6.52 o
   1  10   3      203.93      196.08      9.24 o
   2  10   3      341.69      330.58      6.73 o
   3  10   3      183.21      159.89      3.67 o
   4  10   3       44.15       51.77      2.12 o
   5  10   3       23.78       16.49      1.40 o
   6  10   3        5.68        3.47      1.07 o
   7  10   3        2.28        1.07      1.07 o
   8  10   3        5.72        3.84      1.26 o
   9  10   3        1.56        0.80      1.07 o
  10  10   3       18.95       17.95      1.60 o
  11  10   3        0.91       -0.80      1.37 o
  12  10   3        4.14        5.87      2.26 o
  13  10   3       11.93       17.44      2.56 o
  14  10   3        4.77        9.66      2.26 o
  -5  11   3      107.11      128.07      8.54 o
  -4  11   3        0.07        1.07      2.13 o
  -3  11   3        3.59        9.07      2.26 o
  -2  11   3        4.43        3.96      1.55 o
  -1  11   3       68.40       67.81      3.11 o
   0  11   3       56.93       50.49      2.83 o
   1  11   3       38.56       41.83      2.44 o
   2  11   3       14.95       19.63      2.62 o
   3  11   3        8.25        7.84      1.55 o
   4  11   3       50.04       31.86      2.46 o
   5  11   3      333.71      298.52      7.15 o
   6  11   3       38.58       30.99      1.95 o
   7  11   3      123.26      122.48      3.68 o
   8  11   3        9.38        8.84      1.54 o
   9  11   3        0.00       -1.23      1.23 o
  10  11   3        0.38       -1.07      1.26 o
  11  11   3        5.08        4.62      1.40 o
  12  11   3        0.16       -0.21      1.78 o
  13  11   3       12.60       13.59      2.56 o
  -3  12   3       45.47       48.84      4.27 o
  -2  12   3       30.61       35.19      2.83 o
  -1  12   3      126.30      132.62      5.03 o
   0  12   3       21.84       22.30      2.20 o
   1  12   3       15.99       21.35      3.02 o
   2  12   3        0.11        1.60      2.26 o
   3  12   3        0.88       -1.07      1.78 o
   4  12   3        4.91        6.94      2.26 o
   5  12   3       32.71       31.28      3.20 o
   6  12   3       24.26       16.53      2.20 o
   7  12   3        2.47        1.68      1.55 o
   8  12   3        1.22       -1.07      1.51 o
   9  12   3        0.50       -1.37      1.55 o
  10  12   3       30.74       41.62      2.63 o
  11  12   3        0.21       -0.30      1.55 o
  12  12   3        2.89        1.49      2.13 o
  13  12   3        0.72       -3.20      3.20 o
  -2  13   3        2.23        5.34      4.27 o
  -1  13   3        0.52       -0.91      2.56 o
   0  13   3        0.20        6.94      3.02 o
   1  13   3        0.19       -1.07      2.26 o
   2  13   3        1.25        1.52      3.20 o
   3  13   3       43.77       52.59      4.10 o
   4  13   3        0.61        0.53      2.26 o
   5  13   3        1.28       -1.07      2.26 o
   6  13   3        5.49        2.13      2.26 o
   7  13   3       48.06       48.05      3.77 o
   8  13   3        1.36        3.20      3.20 o
   9  13   3       10.39       14.59      3.02 o
  10  13   3        0.05       -1.07      2.26 o
  11  13   3        0.01        4.73      2.56 o
  12  13   3        0.07       -1.07      3.20 o
   0  14   3        1.34       -3.74      3.74 o
   1  14   3        8.02        8.24      5.87 o
   2  14   3        5.44        7.47      3.02 o
   3  14   3       23.89       22.96      3.77 o
   4  14   3       26.68       20.33      3.02 o
   5  14   3        2.98        3.74      2.26 o
   6  14   3        3.18        1.60      2.26 o
   7  14   3        6.10        5.87      3.02 o
   8  14   3        0.36        0.15      2.56 o
   9  14   3        0.86        4.57      2.56 o
  10  14   3        2.28        0.76      2.56 o
  11  14   3        6.66       13.36      3.02 o
   4  15   3        0.00        1.52      2.56 o
   5  15   3        0.23       -1.60      2.26 o
   6  15   3        0.23       -2.26      2.26 o
   7  15   3       29.44       35.25      3.77 o
   8  15   3       12.70       10.14      3.02 o
  -4 -13   4        0.02       -1.07      4.27 o
  -8 -12   4        1.19        1.60      3.02 o
  -7 -12   4       22.86       32.63      3.77 o
  -6 -12   4        5.20        2.13      3.02 o
  -5 -12   4        4.64        2.67      3.02 o
  -4 -12   4        4.60       -2.13      2.26 o
  -3 -12   4        1.76       -0.49      2.13 o
  -2 -12   4        2.89        4.68      1.64 o
  -1 -12   4        7.12        3.59      2.36 o
   0 -12   4       27.92       39.10      2.96 o
   1 -12   4       25.42       30.96      4.28 o
 -10 -11   4        5.41        2.44      2.56 o
  -9 -11   4        0.36        0.61      3.20 o
  -8 -11   4        8.09       11.21      3.02 o
  -7 -11   4        0.01       -2.13      2.26 o
  -6 -11   4        8.00        7.47      3.02 o
  -5 -11   4       13.55       13.40      2.20 o
  -4 -11   4        0.18       -1.85      1.85 o
  -3 -11   4        0.10       -1.64      1.64 o
  -2 -11   4       18.45       18.27      3.74 o
  -1 -11   4        7.69        7.33      1.79 o
   0 -11   4       71.42       72.55      3.75 o
   1 -11   4        7.41        7.26      2.20 o
   2 -11   4        0.05        0.00      2.01 o
   3 -11   4       13.19        6.40      5.34 o
 -11 -10   4        8.15        2.74      3.20 o
 -10 -10   4        1.21       -2.26      2.26 o
  -9 -10   4        5.83        2.13      2.26 o
  -8 -10   4        8.58        5.34      3.20 o
  -7 -10   4        4.20       -0.53      2.26 o
  -6 -10   4        2.20        3.38      1.17 o
  -5 -10   4       13.70       11.34      1.33 o
  -4 -10   4       39.58       42.20      2.06 o
  -3 -10   4        0.05       -0.84      0.84 o
  -2 -10   4       23.73       19.93      2.20 o
  -1 -10   4       12.79       14.92      2.20 o
   0 -10   4       18.36       17.56      2.31 o
   1 -10   4       22.22       16.53      2.20 o
   2 -10   4        0.03       -1.56      1.64 o
   3 -10   4        3.07        1.68      4.27 o
   4 -10   4        0.03        1.68      1.98 o
   5 -10   4       47.02       52.30      7.47 o
 -11  -9   4        0.53        4.27      3.20 o
 -10  -9   4       21.63       23.53      3.02 o
  -9  -9   4        2.00        2.74      1.55 o
  -8  -9   4       21.68       25.67      2.31 o
  -7  -9   4       10.02       11.08      2.19 o
  -6  -9   4       11.50        9.23      1.40 o
  -5  -9   4       52.47       52.29      2.24 o
  -4  -9   4       52.11       54.42      2.11 o
  -3  -9   4        0.00        0.23      0.84 o
  -2  -9   4      162.16      150.37      4.33 o
  -1  -9   4        3.48        1.16      1.15 o
   0  -9   4      352.33      322.90      7.69 o
   1  -9   4       26.49       21.46      1.81 o
   2  -9   4       19.01       23.29      2.20 o
   3  -9   4        4.68        5.09      1.64 o
   4  -9   4       47.59       43.76      3.55 o
   5  -9   4        1.17        0.71      1.91 o
   6  -9   4        1.06        1.07      4.27 o
 -12  -8   4       10.84       18.14      3.20 o
 -11  -8   4        7.81        6.62      1.78 o
 -10  -8   4       14.96       16.26      2.00 o
  -9  -8   4        1.74        1.81      1.08 o
  -8  -8   4      192.00      169.23      4.76 o
  -7  -8   4       54.16       55.98      2.36 o
  -6  -8   4       13.75       10.46      2.10 o
  -5  -8   4        0.16       -1.31      1.31 o
  -4  -8   4        2.39        0.88      0.87 o
  -3  -8   4       39.94       39.35      1.87 o
  -2  -8   4       32.80       35.22      2.00 o
  -1  -8   4        2.45        2.52      1.74 o
   0  -8   4      151.38      145.08      3.98 o
   1  -8   4      721.56      685.47     14.72 o
   2  -8   4       33.39       32.74      2.00 o
   3  -8   4       58.93       60.80      4.31 o
   4  -8   4        0.27       -1.78      1.78 o
   5  -8   4       29.22       26.75      2.75 o
   6  -8   4       31.69       27.31      3.33 o
   7  -8   4        3.61        4.62      1.91 o
 -12  -7   4        4.84        5.34      3.20 o
 -11  -7   4        4.52        4.27      1.78 o
 -10  -7   4       14.31       14.00      1.60 o
  -9  -7   4       19.47       23.51      1.50 o
  -8  -7   4        1.49        2.35      0.95 o
  -7  -7   4      867.31      887.65     16.19 o
  -6  -7   4      151.51      166.20      4.24 o
  -5  -7   4      148.63      145.82      3.51 o
  -4  -7   4      189.57      175.73      4.08 o
  -3  -7   4        2.00        0.43      0.89 o
  -2  -7   4       34.32       34.83      1.67 o
  -1  -7   4       32.18       34.82      1.81 o
   0  -7   4      176.18      155.80      4.22 o
   1  -7   4      114.42      111.18      3.53 o
   2  -7   4       23.18       37.07      5.34 o
   3  -7   4      527.85      483.16     10.91 o
   4  -7   4        0.57       -0.84      0.84 o
   5  -7   4       50.40       40.06      4.27 o
   6  -7   4       23.59       25.61      2.75 o
   7  -7   4        5.81        6.05      1.91 o
   8  -7   4        8.59       12.44      2.75 o
 -12  -6   4       10.00        7.47      3.20 o
 -11  -6   4        8.61        5.12      1.78 o
 -10  -6   4        8.33        4.75      1.15 o
  -9  -6   4       57.31       56.41      1.98 o
  -8  -6   4        1.48        2.13      0.95 o
  -7  -6   4      191.00      185.91      4.26 o
  -6  -6   4       83.19       75.63      2.33 o
  -5  -6   4       13.43       16.31      1.10 o
  -4  -6   4       20.18       19.97      0.98 o
  -3  -6   4       23.77       31.66      1.18 o
  -2  -6   4      323.21      335.72      6.66 o
  -1  -6   4        9.09       11.06      1.15 o
   0  -6   4       56.58       50.00      1.81 o
   1  -6   4      236.10      220.07      5.30 o
   2  -6   4      340.68      303.44      7.03 o
   3  -6   4      317.32      295.92      7.96 o
   4  -6   4       72.31       65.58      2.43 o
   5  -6   4       95.01       87.31      3.37 o
   6  -6   4      328.05      279.30     12.81 o
   7  -6   4       29.40       39.55      3.55 o
   8  -6   4        8.06       10.12      2.56 o
   9  -6   4       24.44       28.44      3.55 o
 -12  -5   4        6.14        8.00      2.26 o
 -11  -5   4        1.91        0.53      1.51 o
 -10  -5   4      260.89      237.16      5.95 o
  -9  -5   4       29.24       32.80      1.50 o
  -8  -5   4       12.02       14.00      1.08 o
  -7  -5   4      247.44      243.59      5.12 o
  -6  -5   4      151.69      154.90      3.51 o
  -5  -5   4       11.32       15.84      1.03 o
  -4  -5   4        0.24        0.39      0.54 o
  -3  -5   4      156.98      143.68      2.63 o
  -2  -5   4       99.37      126.03      2.44 o
  -1  -5   4        5.49        9.61      0.85 o
   0  -5   4       20.27       24.80      1.14 o
   1  -5   4       26.98       29.66      1.17 o
   2  -5   4      444.52      403.67      8.77 o
   3  -5   4        0.80        0.57      0.92 o
   4  -5   4        0.24        0.00      3.02 o
   5  -5   4       31.42       32.02      2.77 o
   6  -5   4        8.73       13.87      4.27 o
   7  -5   4        0.77       -1.20      1.37 o
   8  -5   4       50.14       48.77      3.55 o
   9  -5   4        9.54       10.52      2.56 o
  10  -5   4        8.07        6.54      2.75 o
 -13  -4   4        4.20        1.07      3.20 o
 -12  -4   4        3.83        2.35      1.78 o
 -11  -4   4       31.85       31.64      2.56 o
 -10  -4   4       64.22       68.54      2.67 o
  -9  -4   4       97.84       81.93      2.46 o
  -8  -4   4        1.81        3.63      0.95 o
  -7  -4   4       42.77       46.21      1.50 o
  -6  -4   4        4.37        6.99      0.87 o
  -5  -4   4       27.44       24.66      0.85 o
  -4  -4   4      157.97      173.01      3.03 o
  -3  -4   4      109.06      102.94      1.86 o
  -2  -4   4      423.05      367.26      5.48 o
  -1  -4   4      288.06      294.20      4.59 o
   0  -4   4      245.40      266.97      5.31 o
   1  -4   4       73.89       71.41      2.34 o
   2  -4   4      208.01      187.89      3.99 o
   3  -4   4        7.64       32.87      1.55 o
   4  -4   4      149.78      142.01      3.03 o
   5  -4   4        2.59        2.13      3.20 o
   6  -4   4        7.79        8.03      1.37 o
   7  -4   4      148.01      143.53      4.07 o
   8  -4   4       46.21       63.19      5.55 o
   9  -4   4       48.51       53.14      2.96 o
  10  -4   4        5.29        1.42      2.13 o
  11  -4   4       21.43       21.07      2.75 o
 -13  -3   4       42.04       50.16      5.34 o
 -12  -3   4       13.47       13.36      2.26 o
 -11  -3   4       46.31       40.58      3.02 o
 -10  -3   4        7.79        5.69      1.23 o
  -9  -3   4       77.87       77.19      2.67 o
  -8  -3   4       74.68       63.55      2.09 o
  -7  -3   4        0.05       -1.07      1.07 o
  -6  -3   4      126.26      136.17      2.63 o
  -5  -3   4      214.59      210.06      3.85 o
  -4  -3   4       21.88       22.35      0.73 o
  -3  -3   4       22.91       24.29      0.78 o
  -2  -3   4      111.49       99.79      1.97 o
  -1  -3   4      259.44      275.78      5.33 o
   0  -3   4       14.66       16.29      0.60 o
   1  -3   4       79.36       79.67      1.98 o
   2  -3   4      662.43      628.83     10.42 o
   3  -3   4       70.86       73.54      2.31 o
   4  -3   4      166.59      183.73      3.25 o
   5  -3   4       29.13       26.97      0.94 o
   6  -3   4      178.39      164.77      3.67 o
   7  -3   4      119.46       99.77      2.60 o
   8  -3   4       96.90       91.71      2.60 o
   9  -3   4        7.26       12.65      1.64 o
  10  -3   4        3.32        3.66      2.16 o
  11  -3   4       40.97       47.37      2.96 o
  12  -3   4       34.51       45.52      4.53 o
 -13  -2   4       62.82       86.45      6.40 o
 -12  -2   4        4.38        6.94      2.26 o
 -11  -2   4       16.31       19.27      2.26 o
 -10  -2   4       52.54       52.64      4.27 o
  -9  -2   4        8.25       13.20      1.26 o
  -8  -2   4      189.51      175.11      4.51 o
  -7  -2   4       85.69       77.32      2.16 o
  -6  -2   4        0.16        1.07      0.40 o
  -5  -2   4      507.54      535.14      7.75 o
  -4  -2   4       84.17      109.23      1.91 o
  -3  -2   4      398.87      407.90      8.91 o
  -2  -2   4      175.64      192.34      7.39 o
  -1  -2   4      172.46      187.77      4.35 o
   0  -2   4     1432.22     1492.77     25.16 o
   1  -2   4       16.10       20.30      0.87 o
   2  -2   4      629.93      619.52     11.00 o
   3  -2   4     1779.12     1911.84     28.61 o
   4  -2   4       10.56       18.13      0.69 o
   5  -2   4      198.34      196.27      3.44 o
   6  -2   4       11.07       12.21      2.38 o
   7  -2   4      151.99      145.37      3.38 o
   8  -2   4       15.76       15.67      1.96 o
   9  -2   4        3.81        3.35      1.01 o
  10  -2   4        7.88        7.83      1.39 o
  11  -2   4        0.36       -0.22      1.30 o
  12  -2   4        7.10       10.14      2.20 o
 -12  -1   4        0.75       -2.13      2.13 o
 -11  -1   4       25.92       27.08      2.56 o
 -10  -1   4        0.13       -0.53      1.60 o
  -9  -1   4       22.28       21.45      1.85 o
  -8  -1   4       32.16       29.17      1.60 o
  -7  -1   4       22.59       20.30      0.87 o
  -6  -1   4       19.47       20.78      0.78 o
  -5  -1   4        9.24        8.48      0.71 o
  -4  -1   4      476.09      523.28      7.23 o
  -3  -1   4      538.30      613.43     24.58 o
  -2  -1   4      333.27      422.96     10.00 o
  -1  -1   4      231.87      267.98      6.52 o
   1  -1   4     1125.30     1223.08     44.06 o
   2  -1   4     1269.12     1275.57     21.96 o
   3  -1   4      645.18      644.41     11.40 o
   4  -1   4      862.71     1032.00     26.51 o
   5  -1   4      787.69      788.09     12.99 o
   6  -1   4     1635.56     1578.45     27.84 o
   7  -1   4        6.90        6.42      0.67 o
   8  -1   4      889.71      829.04     16.58 o
   9  -1   4      112.86      114.77      5.08 o
  10  -1   4        5.59        5.03      1.01 o
  11  -1   4        5.23        7.57      1.26 o
  12  -1   4       31.37       32.89      2.36 o
  13  -1   4       24.76       27.70      2.43 o
 -12   0   4       62.69       79.11      4.53 o
 -11   0   4        1.58        4.80      2.26 o
 -10   0   4       42.57       43.39      3.02 o
  -9   0   4      366.23      354.84      9.20 o
  -8   0   4        4.25        4.92      1.35 o
  -7   0   4       25.28       23.98      1.54 o
  -6   0   4        1.36        2.16      0.44 o
  -5   0   4      598.22      584.82      8.45 o
  -4   0   4      877.70      901.11     12.06 o
  -3   0   4       37.80       38.49      0.77 o
  -2   0   4     1812.24     1851.01     25.48 o
  -1   0   4       48.12      131.86      4.53 o
   0   0   4    43043.09    40386.68    619.21 o
   1   0   4     1711.72     2033.87     39.35 o
   2   0   4      389.46      404.12      7.84 o
   3   0   4      576.25      688.71     23.72 o
   4   0   4      267.78      291.02     13.25 o
   5   0   4      262.74      271.53      8.16 o
   6   0   4        2.51        4.84      0.62 o
   7   0   4       60.74       56.41      1.60 o
   8   0   4       38.06       34.24      1.85 o
   9   0   4     2386.61     2187.01     42.12 o
  10   0   4        9.51       11.11      1.54 o
  11   0   4       29.51       26.02      2.00 o
  12   0   4        0.64       -0.80      1.37 o
  13   0   4       58.21       68.17      2.98 o
 -12   1   4       67.80       75.79      4.53 o
 -11   1   4        8.86       11.84      2.26 o
 -10   1   4       15.70       17.14      2.26 o
  -9   1   4        0.03       -1.07      1.51 o
  -8   1   4      483.24      453.33      9.04 o
  -7   1   4       95.37       92.45      2.55 o
  -6   1   4        2.31        3.96      0.75 o
  -5   1   4      409.24      393.54      6.36 o
  -4   1   4       31.42       44.47      1.78 o
  -3   1   4      539.55      497.59      6.84 o
  -2   1   4       67.72       75.84      1.61 o
  -1   1   4      282.81      316.75      7.53 o
   0   1   4     1047.80     1187.68     40.77 o
   1   1   4   131836.89    98585.32   2623.53 o
   2   1   4     3476.52     3636.63     68.69 o
   3   1   4     2556.02     2582.08     48.94 o
   4   1   4      144.83      153.02      2.94 o
   5   1   4       29.70       29.39      2.16 o
   6   1   4      603.61      624.27     11.21 o
   7   1   4      260.40      234.66      4.56 o
   8   1   4        2.27        2.13      0.62 o
   9   1   4      107.96      107.56      3.31 o
  10   1   4       78.73       76.23      2.78 o
  11   1   4        1.08        0.80      1.07 o
  12   1   4       12.93       11.03      1.37 o
  13   1   4       41.99       45.91      2.63 o
  14   1   4       18.38       23.06      3.02 o
 -11   2   4        6.94       12.13      2.26 o
 -10   2   4        6.90        6.40      1.51 o
  -9   2   4       19.99       19.45      2.26 o
  -8   2   4       46.40       42.48      2.46 o
  -7   2   4     1767.84     1677.34     33.36 o
  -6   2   4      142.57      143.05      3.34 o
  -5   2   4      229.99      220.49      3.35 o
  -4   2   4      750.26      754.14     10.82 o
  -3   2   4       59.05       57.50      2.74 o
  -2   2   4        2.90       12.81      1.07 o
  -1   2   4      820.66      797.24     12.06 o
   0   2   4      511.77      507.70      7.61 o
   1   2   4     1317.04     1453.74     34.66 o
   3   2   4      633.07      581.04     10.25 o
   4   2   4      293.61      372.23     23.20 o
   5   2   4       99.28       89.71      2.24 o
   6   2   4     2221.29     2318.55     40.50 o
   7   2   4      433.70      422.75      7.96 o
   8   2   4       50.58       47.62      1.99 o
   9   2   4      165.06      168.76      4.11 o
  10   2   4       15.52       13.19      2.11 o
  11   2   4      120.16      121.10      3.58 o
  12   2   4      124.06      124.95      4.31 o
  13   2   4        6.98        8.27      1.55 o
  14   2   4       54.64       62.06      4.10 o
 -11   3   4       30.91       35.64      3.33 o
 -10   3   4       86.87       95.09      4.86 o
  -9   3   4       76.37       74.71      3.77 o
  -8   3   4       76.61       74.77      3.77 o
  -7   3   4       78.89       77.99      3.75 o
  -6   3   4       19.91       23.79      2.71 o
  -5   3   4      111.15       98.80      2.06 o
  -4   3   4      280.23      274.09      4.60 o
  -3   3   4      201.46      204.33      3.77 o
  -2   3   4     8021.85     7762.84    108.73 o
  -1   3   4       10.99       10.64      0.46 o
   0   3   4       43.00       76.34      9.07 o
   1   3   4     4516.96     4427.46     84.66 o
   2   3   4      672.35      660.49     11.41 o
   3   3   4      192.77      214.34      9.04 o
   4   3   4      558.53      584.54     11.28 o
   5   3   4     2107.05     2207.35     35.45 o
   6   3   4       43.79       60.18      3.02 o
   7   3   4      143.88      130.53      2.75 o
   8   3   4        0.51        0.21      0.48 o
   9   3   4       11.68       12.08      1.07 o
  10   3   4       26.63       26.64      1.60 o
  11   3   4        0.86       -0.67      0.67 o
  12   3   4        1.98       -0.80      0.94 o
  13   3   4        0.81       -1.07      1.51 o
  14   3   4       25.76       29.36      3.02 o
 -11   4   4        1.63       -1.07      3.20 o
 -10   4   4       47.08       60.42      3.77 o
  -9   4   4        8.51        4.27      1.51 o
  -8   4   4        5.35        7.90      2.13 o
  -7   4   4       49.09       41.84      2.46 o
  -6   4   4        1.25        0.00      3.20 o
  -5   4   4      108.50      103.10      2.37 o
  -4   4   4       50.19       45.47      1.25 o
  -3   4   4      354.21      328.74      5.20 o
  -2   4   4      709.72      707.41     10.76 o
   0   4   4      423.30      380.27      5.27 o
   1   4   4       34.08       45.34      1.65 o
   2   4   4      130.55      166.37      3.12 o
   3   4   4       70.19       87.60      2.39 o
   4   4   4      981.28     1023.10     18.60 o
   5   4   4      286.37      302.39      4.51 o
   6   4   4       11.90        3.09      0.44 o
   7   4   4      464.42      481.04      7.74 o
   8   4   4        0.39        0.53      0.44 o
   9   4   4        0.19       -0.27      0.53 o
  10   4   4       20.66       19.92      1.26 o
  11   4   4        0.06       -0.81      0.81 o
  12   4   4      174.45      160.69      6.38 o
  13   4   4        0.06        1.07      1.51 o
  14   4   4       15.55       17.77      2.56 o
 -10   5   4      139.32      145.06      8.00 o
  -9   5   4        0.00        2.67      3.74 o
  -8   5   4       21.05       17.63      2.26 o
  -7   5   4        0.08        0.53      1.60 o
  -6   5   4       60.16       67.63      2.36 o
  -5   5   4       49.69       40.05      1.83 o
  -4   5   4      571.60      571.65      9.00 o
  -3   5   4       59.26       51.08      1.36 o
  -2   5   4       16.79       45.23      3.46 o
  -1   5   4      282.94      260.39      5.29 o
   0   5   4      442.25      409.21      6.05 o
   1   5   4       69.06       67.37      1.36 o
   2   5   4       54.76       54.67      1.84 o
   3   5   4      258.81      293.15      4.19 o
   4   5   4      623.80      609.72     10.16 o
   5   5   4        0.14       -0.18      0.44 o
   6   5   4        5.00        1.07      0.40 o
   7   5   4       82.67       82.53      2.53 o
   8   5   4        8.30       12.11      0.74 o
   9   5   4       11.74       12.82      0.93 o
  10   5   4        6.18        0.36      1.23 o
  11   5   4        1.99        1.42      1.23 o
  12   5   4       10.94        7.09      1.37 o
  13   5   4        0.05        0.00      1.51 o
  14   5   4        6.12        4.80      2.67 o
  15   5   4       24.92       28.82      5.34 o
  -9   6   4        4.65        4.91      1.78 o
  -8   6   4       17.60       17.34      2.26 o
  -7   6   4       34.56       43.30      6.94 o
  -6   6   4       56.58       80.56      4.27 o
  -5   6   4      192.97      182.30      4.51 o
  -4   6   4        2.57        3.68      0.59 o
  -3   6   4      135.81      138.75      7.64 o
  -2   6   4        8.52        8.47      0.62 o
  -1   6   4       18.03       25.43      1.37 o
   0   6   4      620.86      639.48     10.66 o
   1   6   4     1263.59     1278.80     21.44 o
   2   6   4     1102.47     1238.94     20.71 o
   3   6   4      497.89      518.85      7.58 o
   4   6   4      207.94      178.88      4.00 o
   5   6   4        3.00        6.49      0.56 o
   6   6   4        9.66       11.70      0.71 o
   7   6   4        3.45        5.12      0.43 o
   8   6   4       30.78       28.23      1.43 o
   9   6   4        1.05        2.56      0.92 o
  10   6   4       17.23       20.79      1.85 o
  11   6   4      361.34      316.19      8.58 o
  12   6   4       42.25       42.70      2.46 o
  13   6   4       14.65       16.56      2.26 o
  14   6   4        1.49        1.07      2.67 o
  15   6   4        8.88        7.47      3.20 o
  -9   7   4        3.64        0.00      3.20 o
  -8   7   4       29.57       38.90      4.27 o
  -7   7   4        0.45        1.60      1.51 o
  -6   7   4       40.09       41.62      3.02 o
  -5   7   4      299.83      255.24      7.26 o
  -4   7   4      102.99      100.73      4.16 o
  -3   7   4       66.85       63.71      2.06 o
  -2   7   4       33.73       34.93      2.18 o
  -1   7   4        0.16        3.34      1.37 o
   0   7   4      155.24      139.54      3.12 o
   1   7   4       26.75       31.18      1.17 o
   2   7   4      113.32      114.08      2.25 o
   3   7   4       23.10       20.53      0.84 o
   4   7   4      459.56      534.41      8.09 o
   5   7   4      101.06       88.57      1.92 o
   6   7   4       26.34       28.23      1.17 o
   7   7   4       79.88       70.26      1.98 o
   8   7   4      650.41      607.87     11.40 o
   9   7   4      108.98      123.84      3.12 o
  10   7   4       65.42       58.26      2.63 o
  11   7   4       77.11       70.11      3.08 o
  12   7   4       18.04       13.21      3.74 o
  13   7   4        5.11        4.06      3.74 o
  14   7   4       40.95       43.39      3.33 o
  15   7   4        1.82        7.47      3.20 o
  -7   8   4        7.87       14.94      3.20 o
  -6   8   4        0.59       -1.07      2.13 o
  -5   8   4       28.22       32.60      2.90 o
  -4   8   4      293.32      243.82      9.42 o
  -3   8   4       96.47       84.24      2.55 o
  -2   8   4      646.16      584.27     10.99 o
  -1   8   4      233.66      228.14      6.52 o
   0   8   4      598.78      549.23     10.55 o
   1   8   4      930.99      862.92     16.03 o
   2   8   4       16.22       15.81      0.95 o
   3   8   4       27.31       22.30      0.88 o
   4   8   4       10.68       11.53      0.53 o
   5   8   4        0.75        0.49      0.47 o
   6   8   4       47.78       43.88      1.67 o
   7   8   4      187.39      174.84      3.99 o
   8   8   4       90.57       76.53      2.46 o
   9   8   4        0.03        3.20      1.01 o
  10   8   4        5.78        0.53      1.07 o
  11   8   4       51.66       52.22      2.83 o
  12   8   4        0.07        2.13      1.51 o
  13   8   4       13.59        5.87      2.26 o
  14   8   4        0.37       -1.49      1.78 o
  15   8   4        0.48        2.13      3.20 o
  -6   9   4       25.94       28.82      4.27 o
  -5   9   4        0.01        1.07      2.13 o
  -4   9   4       36.43       36.49      2.31 o
  -3   9   4       15.39       20.40      1.70 o
  -2   9   4        1.72        0.50      0.78 o
  -1   9   4      261.16      242.77      5.95 o
   0   9   4       41.91       66.01      2.93 o
   1   9   4      205.77      204.00      5.09 o
   2   9   4      126.08      124.33      3.35 o
   3   9   4       72.43       74.21      1.97 o
   4   9   4       11.07       13.92      0.75 o
   5   9   4       26.89       21.53      1.26 o
   6   9   4       98.27       78.07      2.67 o
   7   9   4       56.68       55.59      3.26 o
   8   9   4       38.72       38.00      3.70 o
   9   9   4      962.68      935.55     19.47 o
  10   9   4        0.45        0.00      1.07 o
  11   9   4       36.24       39.51      2.46 o
  12   9   4        0.17        0.00      1.51 o
  13   9   4        0.91        1.28      1.78 o
  14   9   4        4.70        4.27      2.26 o
  -6  10   4       14.32       14.94      3.20 o
  -5  10   4        7.67        9.61      3.20 o
  -4  10   4       14.03       10.06      1.78 o
  -3  10   4       19.64       23.67      2.56 o
  -2  10   4        3.10        2.27      1.37 o
  -1  10   4       26.08       26.74      1.81 o
   0  10   4       46.22       45.79      2.03 o
   1  10   4      759.97      753.27     16.02 o
   2  10   4      120.74      112.98      2.97 o
   3  10   4       23.25       25.77      1.28 o
   4  10   4        0.41        1.07      0.81 o
   5  10   4       62.12       70.19      2.50 o
   6  10   4        2.99       -0.27      1.07 o
   7  10   4       11.99        9.90      1.39 o
   8  10   4       50.92       44.54      2.24 o
   9  10   4        0.08       -0.27      1.08 o
  10  10   4        0.04       -0.53      1.07 o
  11  10   4        8.06       10.10      1.85 o
  12  10   4        6.60        9.61      2.26 o
  13  10   4       16.26       16.01      2.56 o
  14  10   4       11.16       16.08      3.02 o
  -5  11   4        0.60        1.07      3.20 o
  -4  11   4       59.39       58.09      4.10 o
  -3  11   4       43.12       53.32      3.55 o
  -2  11   4       49.52       41.84      2.83 o
  -1  11   4        4.02        7.24      2.96 o
   0  11   4       64.90       64.18      3.11 o
   1  11   4       15.01       10.08      1.40 o
   2  11   4       27.37       26.41      2.20 o
   3  11   4        3.56        0.64      0.81 o
   4  11   4       19.28       13.91      1.40 o
   5  11   4       11.11       12.45      1.26 o
   6  11   4      144.01      148.40      4.22 o
   7  11   4       17.61       18.14      2.31 o
   8  11   4       28.81       30.35      1.81 o
   9  11   4       23.16       24.74      1.81 o
  10  11   4       22.65       25.53      1.87 o
  11  11   4        6.53        7.83      1.85 o
  12  11   4       29.39       29.36      3.02 o
  13  11   4        0.07        2.67      2.67 o
  14  11   4        1.02       -1.07      3.20 o
  -3  12   4        0.09        6.10      2.56 o
  -2  12   4       17.72       15.74      3.20 o
  -1  12   4       16.10       21.13      2.20 o
   0  12   4        0.53        1.07      2.26 o
   1  12   4        0.59       -1.07      2.26 o
   2  12   4       16.61       16.21      2.67 o
   3  12   4       26.32       26.73      2.20 o
   4  12   4       16.98       18.86      2.00 o
   5  12   4        0.34       -1.33      1.37 o
   6  12   4      128.33      135.31      4.11 o
   7  12   4       22.44       27.91      1.81 o
   8  12   4        0.59        0.00      1.07 o
   9  12   4        3.34        2.99      1.26 o
  10  12   4        0.11       -1.15      1.15 o
  11  12   4        1.27        2.29      1.55 o
  12  12   4        0.26       -1.60      1.60 o
  13  12   4        2.01       -1.60      2.26 o
  -2  13   4       57.22       76.84      7.47 o
  -1  13   4        2.34        4.27      4.27 o
   0  13   4       10.49       13.36      3.02 o
   1  13   4        1.81       -0.61      2.56 o
   2  13   4      107.16      108.87      6.04 o
   3  13   4       20.22       22.62      3.02 o
   4  13   4       52.63       51.25      3.77 o
   5  13   4       20.55       18.81      3.02 o
   6  13   4        0.38       -2.13      2.13 o
   7  13   4        3.53        3.20      2.26 o
   8  13   4        6.20        6.40      2.26 o
   9  13   4        6.31        5.34      2.26 o
  10  13   4       10.89       13.34      3.74 o
  11  13   4        3.12        4.57      1.55 o
  12  13   4       10.85       14.71      2.56 o
   0  14   4        3.82        2.59      3.20 o
   1  14   4       21.09       26.33      4.27 o
   2  14   4       68.70       90.97      5.62 o
   3  14   4        1.54       -2.13      3.20 o
   4  14   4        0.02       -1.60      2.26 o
   5  14   4        6.07        3.74      2.67 o
   6  14   4        0.02        0.53      2.26 o
   7  14   4        8.26        6.10      2.56 o
   8  14   4       10.27       16.08      3.02 o
   9  14   4       57.28       70.62      4.86 o
  10  14   4        5.08        6.94      3.02 o
  11  14   4        0.01        0.76      2.56 o
   3  15   4       15.29       14.43      3.02 o
   4  15   4        5.48       10.67      3.02 o
   5  15   4        3.30        2.59      2.56 o
   6  15   4        1.76       -0.53      2.26 o
   7  15   4        3.36        1.68      3.20 o
   8  15   4        0.83       -2.26      2.26 o
   9  15   4       14.39       16.70      4.80 o
  -7 -12   5        0.00       -1.07      3.02 o
  -6 -12   5        2.35       -1.83      2.56 o
  -5 -12   5        0.60        0.46      2.56 o
  -4 -12   5        6.84        6.40      4.27 o
  -3 -12   5        3.69        4.95      1.57 o
  -2 -12   5       43.96       49.41      3.11 o
  -1 -12   5       14.71       11.17      2.63 o
  -9 -11   5        9.67        5.87      3.02 o
  -8 -11   5        7.18       10.67      3.02 o
  -7 -11   5        0.00       -3.20      3.20 o
  -6 -11   5        1.35        0.46      2.56 o
  -5 -11   5       79.90       81.13      3.24 o
  -4 -11   5        0.38       -1.46      1.46 o
  -3 -11   5        0.45       -0.69      1.46 o
  -2 -11   5        0.54       -1.64      1.64 o
  -1 -11   5        0.76        1.97      1.64 o
   0 -11   5        1.90        2.13      3.52 o
   1 -11   5        3.81        1.48      1.69 o
   2 -11   5       28.47       32.75      4.70 o
 -10 -10   5        1.92       -2.26      2.26 o
  -9 -10   5        3.33        3.35      2.67 o
  -8 -10   5       12.93       14.59      3.02 o
  -7 -10   5        0.62       -1.60      2.26 o
  -6 -10   5        8.99        6.34      1.53 o
  -5 -10   5        6.22        5.21      1.46 o
  -4 -10   5       46.60       39.67      2.36 o
  -3 -10   5        4.11        1.82      1.46 o
  -2 -10   5        0.07       -1.55      1.55 o
  -1 -10   5        5.28        3.04      1.64 o
   0 -10   5        9.82        9.70      2.54 o
   1 -10   5        0.13       -1.40      1.64 o
   2 -10   5        1.99        2.63      1.64 o
   3 -10   5       20.76       21.77      3.55 o
   4 -10   5        7.08        3.20      5.34 o
 -11  -9   5        0.01       -3.20      3.20 o
 -10  -9   5        4.61        7.47      4.27 o
  -9  -9   5        7.25        6.10      2.56 o
  -8  -9   5       19.08       20.79      2.46 o
  -7  -9   5        0.03        4.27      3.20 o
  -6  -9   5        1.56        0.00      2.01 o
  -5  -9   5       26.62       29.57      1.72 o
  -4  -9   5       10.93       10.60      1.20 o
  -3  -9   5       59.64       55.26      2.21 o
  -2  -9   5       50.66       41.55      2.36 o
  -1  -9   5       43.31       37.91      2.12 o
   0  -9   5       85.51       76.22      3.59 o
   1  -9   5        2.68        2.79      3.17 o
   2  -9   5       12.04       10.04      1.66 o
   3  -9   5       35.63       38.81      2.96 o
   4  -9   5        0.01        1.42      1.91 o
   5  -9   5        1.24        3.35      1.98 o
   6  -9   5        7.51       12.81      5.34 o
 -11  -8   5        0.75       -2.13      3.20 o
 -10  -8   5        2.41        3.20      3.20 o
  -9  -8   5        0.51       -1.38      1.38 o
  -8  -8   5       10.45       13.78      1.70 o
  -7  -8   5      221.28      208.60      5.72 o
  -6  -8   5       11.24       10.02      2.00 o
  -5  -8   5        4.48        3.97      1.57 o
  -4  -8   5        5.89        5.26      1.17 o
  -3  -8   5        8.09        6.96      1.08 o
  -2  -8   5        1.30       -0.63      0.92 o
  -1  -8   5       15.32       12.46      1.30 o
   0  -8   5        0.26        3.54      1.54 o
   1  -8   5       37.61       36.06      2.03 o
   2  -8   5      242.48      227.61      5.95 o
   3  -8   5       53.89       45.70      2.96 o
   4  -8   5        0.40       -1.07      1.91 o
   5  -8   5        5.01        5.69      2.13 o
   6  -8   5        4.62        5.74      2.75 o
   7  -8   5        4.31        5.34      5.34 o
 -12  -7   5        1.48       -1.07      2.13 o
 -11  -7   5        3.59        3.84      1.78 o
 -10  -7   5       15.47       18.13      2.27 o
  -9  -7   5        3.26        2.74      1.01 o
  -8  -7   5       43.35       40.41      2.47 o
  -7  -7   5       67.85       76.82      2.98 o
  -6  -7   5      818.72      807.24     17.27 o
  -5  -7   5      606.48      592.46     11.28 o
  -4  -7   5       15.01       15.69      1.78 o
  -3  -7   5       94.00       86.38      2.55 o
  -2  -7   5       81.13       82.84      2.90 o
  -1  -7   5       14.54       13.67      1.26 o
   0  -7   5        1.40       -0.84      1.23 o
   1  -7   5     1010.61      958.70     20.14 o
   2  -7   5        7.43       13.84      2.67 o
   3  -7   5        0.27        3.59      1.89 o
   4  -7   5        7.03        5.17      1.30 o
   5  -7   5       14.35       15.34      2.56 o
   6  -7   5        0.08        3.20      3.20 o
   7  -7   5       22.51       21.57      2.75 o
   8  -7   5       11.46       17.08      5.34 o
 -12  -6   5        1.74        5.34      3.20 o
 -11  -6   5        8.04        3.63      2.13 o
 -10  -6   5        0.28       -0.39      1.15 o
  -9  -6   5        0.11       -1.07      1.07 o
  -8  -6   5       40.59       43.34      1.83 o
  -7  -6   5      387.51      386.57      7.78 o
  -6  -6   5       56.05       60.62      2.11 o
  -5  -6   5       59.33       75.27      2.40 o
  -4  -6   5       45.90       47.63      1.63 o
  -3  -6   5       39.98       33.02      1.44 o
  -2  -6   5      111.53      108.36      2.89 o
  -1  -6   5        0.16       -0.69      0.69 o
   0  -6   5      393.90      369.79      8.23 o
   1  -6   5       25.60       24.63      1.87 o
   2  -6   5        5.41        5.27      0.84 o
   3  -6   5       56.74       56.82      3.23 o
   4  -6   5        6.75        5.55      1.30 o
   5  -6   5        3.99        8.99      3.63 o
   6  -6   5      345.59      334.16     22.95 o
   7  -6   5       13.58       14.64      2.75 o
   8  -6   5       23.52       20.28      2.75 o
   9  -6   5       15.44       21.35      5.34 o
 -12  -5   5        6.41        8.38      3.74 o
 -11  -5   5       12.98       13.53      2.26 o
 -10  -5   5       94.31       93.54      3.31 o
  -9  -5   5       37.93       32.57      2.16 o
  -8  -5   5       74.11       71.67      2.33 o
  -7  -5   5      257.68      247.55      5.31 o
  -6  -5   5      209.73      218.43      4.74 o
  -5  -5   5       29.19       25.10      1.17 o
  -4  -5   5      141.15      151.49      2.90 o
  -3  -5   5      106.04      110.18      2.22 o
  -2  -5   5     2195.69     2301.50     31.65 o
  -1  -5   5       55.53       55.60      1.82 o
   0  -5   5       96.71       87.78      2.40 o
   1  -5   5      150.41      141.36      3.68 o
   2  -5   5       25.29       23.77      1.30 o
   3  -5   5      309.54      306.55      7.03 o
   4  -5   5      100.64       86.99      2.78 o
   5  -5   5      253.03      231.47      6.72 o
   6  -5   5       23.48       18.96      1.64 o
   7  -5   5       62.34       59.80      5.87 o
   8  -5   5        1.19       -1.07      1.91 o
   9  -5   5        0.02        2.49      1.91 o
  10  -5   5       42.46       57.63      7.47 o
 -12  -4   5        0.05       -1.07      1.51 o
 -11  -4   5        9.18        9.61      2.26 o
 -10  -4   5       60.66       53.29      2.24 o
  -9  -4   5        0.01        0.00      1.07 o
  -8  -4   5        2.19        0.21      0.95 o
  -7  -4   5       14.63       12.86      1.01 o
  -6  -4   5       35.08       40.58      1.50 o
  -5  -4   5      315.09      309.25      5.63 o
  -4  -4   5        5.76        6.24      0.62 o
  -3  -4   5      321.16      306.65      4.77 o
  -2  -4   5        1.69        0.16      0.50 o
  -1  -4   5     2135.63     2230.22     35.94 o
   0  -4   5      303.53      306.63      6.18 o
   1  -4   5      148.52      140.44      3.48 o
   2  -4   5       17.01       21.89      1.08 o
   3  -4   5        4.67        3.69      0.67 o
   4  -4   5      158.89      145.61      3.85 o
   5  -4   5       12.34       13.18      1.34 o
   6  -4   5      314.17      288.30      7.96 o
   7  -4   5       51.87       51.44      3.07 o
   8  -4   5       15.55       13.59      2.56 o
   9  -4   5       15.16       16.69      2.75 o
  10  -4   5        8.03        9.81      2.56 o
  11  -4   5       19.06       24.55      6.40 o
 -12  -3   5        0.43       -1.51      1.51 o
 -11  -3   5        1.85        2.13      1.51 o
 -10  -3   5        4.38        2.85      1.34 o
  -9  -3   5      148.73      133.09      3.85 o
  -8  -3   5       31.93       28.37      1.60 o
  -7  -3   5       89.20       94.08      2.46 o
  -6  -3   5      120.76      103.35      2.86 o
  -5  -3   5       90.63      101.76      2.30 o
  -4  -3   5      410.16      382.11      5.95 o
  -3  -3   5       63.14       65.24      1.38 o
  -2  -3   5        9.84       11.94      0.67 o
  -1  -3   5      737.59      716.85     11.73 o
   0  -3   5      361.92      347.38      7.95 o
   1  -3   5      299.24      289.03      6.57 o
   2  -3   5      106.52       96.96      1.78 o
   3  -3   5     2091.96     2041.71     32.98 o
   4  -3   5       83.79       91.84      1.94 o
   5  -3   5       34.91       27.68      1.13 o
   6  -3   5       64.22       66.80      2.11 o
   7  -3   5       74.02       72.28      2.11 o
   8  -3   5        3.57        2.99      1.26 o
   9  -3   5      210.01      215.21      9.97 o
  10  -3   5        5.63        5.01      1.64 o
  11  -3   5       44.92       51.00      3.59 o
 -12  -2   5       15.36       10.67      2.26 o
 -11  -2   5       38.62       35.95      3.02 o
 -10  -2   5       11.17       13.14      1.55 o
  -9  -2   5        0.29       -1.07      1.07 o
  -8  -2   5       27.38       22.49      1.60 o
  -7  -2   5        6.91        7.39      1.07 o
  -6  -2   5        2.17        3.16      0.62 o
  -5  -2   5     1588.79     1647.19     22.89 o
  -4  -2   5       43.90       47.24      1.28 o
  -3  -2   5      177.36      179.67      3.00 o
  -2  -2   5        0.06        0.00      0.38 o
  -1  -2   5      982.29      912.49     12.78 o
   0  -2   5       29.88       22.90      0.81 o
   1  -2   5     1159.75     1076.27     20.66 o
   2  -2   5        0.08       -0.26      0.56 o
   3  -2   5      112.70      100.89      2.33 o
   4  -2   5     1644.36     1725.65     25.94 o
   5  -2   5       58.87       54.25      1.32 o
   6  -2   5       13.56       12.42      0.78 o
   7  -2   5      151.00      148.67      3.43 o
   8  -2   5      175.00      173.38      4.06 o
   9  -2   5       74.84       80.46      2.60 o
  10  -2   5       39.72       44.65      4.32 o
  11  -2   5        7.60       10.92      2.21 o
  12  -2   5        0.23        3.86      1.86 o
 -12  -1   5       17.07       22.87      3.20 o
 -11  -1   5       29.47       33.63      3.02 o
 -10  -1   5       44.19       42.16      3.02 o
  -9  -1   5        1.26       -0.53      2.16 o
  -8  -1   5       21.65       16.21      2.46 o
  -7  -1   5        3.25        2.35      0.81 o
  -6  -1   5      108.28      103.10      2.30 o
  -5  -1   5      105.22      107.23      1.96 o
  -4  -1   5      325.35      347.44      5.25 o
  -3  -1   5      296.84      268.39      4.07 o
  -2  -1   5      680.01      620.06      9.39 o
  -1  -1   5        0.69        0.36      0.44 o
   0  -1   5      397.37      354.63      6.34 o
   1  -1   5       90.46      106.32      2.67 o
   2  -1   5       13.11        9.84      0.98 o
   3  -1   5     1335.91     1253.31     21.65 o
   4  -1   5      250.64      251.59      4.92 o
   5  -1   5     1342.77     1381.34     20.81 o
   6  -1   5       67.80       60.37      1.91 o
   7  -1   5       80.76       82.58      2.11 o
   8  -1   5       72.31       66.02      2.11 o
   9  -1   5        1.28        2.52      1.01 o
  10  -1   5       29.19       30.25      2.00 o
  11  -1   5       84.95       85.41      2.98 o
  12  -1   5       19.83       25.54      1.87 o
  13  -1   5        1.70        2.05      3.25 o
 -12   0   5        0.09       -2.13      3.20 o
 -11   0   5        6.11        8.00      2.26 o
 -10   0   5       88.01       83.07      4.10 o
  -9   0   5      174.75      167.69      5.11 o
  -8   0   5      568.54      543.84     11.81 o
  -7   0   5      364.21      346.83      7.84 o
  -6   0   5        0.12        0.53      0.57 o
  -5   0   5      240.05      230.37      3.65 o
  -4   0   5      850.46      859.17     12.09 o
  -3   0   5      296.36      286.59      4.28 o
  -2   0   5        6.27        4.73      0.38 o
  -1   0   5      174.14      148.05      2.94 o
   0   0   5        0.11        1.28      0.48 o
   1   0   5      253.02      274.93      5.83 o
   2   0   5      653.17      647.60     11.40 o
   3   0   5      175.49      184.27      3.98 o
   4   0   5      490.85      496.13      9.82 o
   5   0   5      700.69      671.42     13.26 o
   6   0   5       95.82       96.94      2.16 o
   7   0   5       20.68       19.46      1.15 o
   8   0   5       11.81       13.16      1.69 o
   9   0   5       22.75       27.00      1.85 o
  10   0   5      127.59      110.12      3.31 o
  11   0   5        0.27       -0.87      0.87 o
  12   0   5       11.36       13.73      1.70 o
  13   0   5       23.36       25.86      2.24 o
 -11   1   5       17.12       18.54      2.56 o
 -10   1   5        5.73        5.55      1.78 o
  -9   1   5        9.54        7.92      1.37 o
  -8   1   5       36.86       42.76      2.06 o
  -7   1   5      834.71      770.77     14.42 o
  -6   1   5      137.22      137.64      3.42 o
  -5   1   5      774.72      744.96     11.40 o
  -4   1   5       13.09       13.69      0.67 o
  -3   1   5        1.26        1.36      0.49 o
  -2   1   5     1430.32     1430.37     21.04 o
  -1   1   5        0.02        0.53      0.44 o
   0   1   5       19.08       18.58      0.90 o
   1   1   5      727.78      697.77     13.52 o
   2   1   5     2582.54     2558.93     57.43 o
   3   1   5       56.33       49.45      2.00 o
   4   1   5      192.39      178.21      3.98 o
   5   1   5       90.57       85.33      2.24 o
   6   1   5      685.23      638.71     11.69 o
   7   1   5        7.72       10.58      0.76 o
   8   1   5       27.28       21.38      1.15 o
   9   1   5     1683.38     1532.14     29.95 o
  10   1   5      285.62      271.38      6.23 o
  11   1   5        0.79        0.71      1.23 o
  12   1   5        0.29       -0.36      1.23 o
  13   1   5       34.82       34.27      3.05 o
  14   1   5        0.02       -1.78      1.78 o
 -11   2   5        1.78       -0.53      1.60 o
 -10   2   5       58.43       63.72      3.77 o
  -9   2   5        5.44        3.20      1.51 o
  -8   2   5       50.29       50.95      2.46 o
  -7   2   5      862.40      812.98     15.17 o
  -6   2   5       20.88       18.30      1.40 o
  -5   2   5       29.44       23.55      0.92 o
  -4   2   5       43.73       43.12      1.25 o
  -3   2   5       65.91       55.37      1.06 o
  -2   2   5        3.04        2.91      0.38 o
  -1   2   5      281.00      276.17      4.62 o
   0   2   5      185.62      192.51      3.48 o
   1   2   5      664.27      725.65     14.59 o
   2   2   5       13.06       12.88      0.57 o
   3   2   5      528.14      518.54      9.29 o
   4   2   5       12.10       12.44      0.52 o
   5   2   5      479.66      416.94      8.37 o
   6   2   5      309.00      337.96      7.03 o
   7   2   5       83.49       81.77      1.98 o
   8   2   5      105.38       90.67      2.36 o
   9   2   5       28.92       28.10      1.60 o
  10   2   5       45.84       42.42      1.81 o
  11   2   5        0.17        0.53      1.07 o
  12   2   5       51.46       53.24      2.83 o
  13   2   5        0.00        0.00      1.51 o
  14   2   5       14.30       15.34      2.56 o
 -11   3   5       15.80       21.35      4.27 o
 -10   3   5       21.07       19.76      2.26 o
  -9   3   5        6.77        4.80      1.51 o
  -8   3   5        3.60        1.42      1.23 o
  -7   3   5       18.10       16.09      1.56 o
  -6   3   5      773.96      732.13     15.25 o
  -5   3   5       92.01       86.89      2.18 o
  -4   3   5        4.68        4.21      0.95 o
  -3   3   5        8.82       10.13      0.59 o
  -2   3   5       98.70       74.55      1.61 o
  -1   3   5      608.72      552.62      7.48 o
   0   3   5      518.69      496.85      6.67 o
   1   3   5      194.40      165.52      3.26 o
   2   3   5      607.44      619.24     12.44 o
   3   3   5       10.97       10.32      0.48 o
   4   3   5      994.31      976.73     18.68 o
   5   3   5      558.86      548.90     10.74 o
   6   3   5     3082.80     3056.70     49.06 o
   7   3   5        9.14       10.40      0.67 o
   8   3   5        0.41        0.00      0.53 o
   9   3   5      124.20      106.65      2.90 o
  10   3   5      190.69      164.51      4.93 o
  11   3   5       49.18       44.12      2.21 o
  12   3   5        7.08        3.63      1.78 o
  13   3   5        1.45        0.64      2.13 o
  14   3   5        2.35        0.43      1.78 o
 -10   4   5       13.31       17.77      2.56 o
  -9   4   5        0.22       10.98      2.26 o
  -8   4   5        8.31        3.74      1.51 o
  -7   4   5        6.18        4.54      1.07 o
  -6   4   5      428.54      401.51      9.02 o
  -5   4   5        2.18        4.06      0.95 o
  -4   4   5       34.29       33.58      1.31 o
  -3   4   5      249.13      267.00      4.67 o
  -2   4   5       50.34       59.18      1.24 o
  -1   4   5      100.57       88.14      1.66 o
   0   4   5      139.43      137.47      2.32 o
   1   4   5        6.67        7.15      0.44 o
   2   4   5        0.03        0.00      0.62 o
   3   4   5     1153.27     1144.33     19.38 o
   4   4   5        0.05        0.65      0.61 o
   5   4   5       44.34       32.39      1.32 o
   6   4   5       78.16       95.32      1.92 o
   7   4   5     1516.52     1664.60     27.29 o
   8   4   5        9.32       10.31      0.57 o
   9   4   5      111.38      115.70      3.04 o
  10   4   5        0.62       -0.46      0.59 o
  11   4   5      101.28       84.58      3.25 o
  12   4   5       17.78       17.76      2.26 o
  13   4   5        3.82        2.13      1.51 o
  14   4   5       48.25       49.63      3.77 o
 -10   5   5        1.89        7.47      3.20 o
  -9   5   5        1.78        2.67      1.51 o
  -8   5   5        3.75        4.91      2.13 o
  -7   5   5       58.05       53.55      3.20 o
  -6   5   5       66.96       62.84      2.36 o
  -5   5   5      149.98      133.68      3.68 o
  -4   5   5       48.17       45.91      1.58 o
  -3   5   5        3.09        4.43      0.67 o
  -2   5   5      319.89      327.17      5.20 o
  -1   5   5     1230.01     1289.78     18.21 o
   0   5   5       23.91       20.51      0.71 o
   1   5   5       17.24       10.14      0.52 o
   2   5   5      505.97      483.93      9.00 o
   3   5   5      370.05      382.16      5.40 o
   4   5   5      186.80      168.36      3.02 o
   5   5   5        6.78        6.43      0.44 o
   6   5   5      100.47      101.91      1.71 o
   7   5   5      163.48      164.09      2.80 o
   8   5   5      163.84      158.30      2.80 o
   9   5   5        0.06       -0.61      0.62 o
  10   5   5      124.83      107.17      3.70 o
  11   5   5        9.51        9.78      2.05 o
  12   5   5        6.01        5.15      4.80 o
  13   5   5        2.46        2.77      1.78 o
  14   5   5        7.21        7.47      2.26 o
  15   5   5        0.63       -3.20      3.20 o
  -9   6   5       27.74       25.36      3.02 o
  -8   6   5        7.21        7.04      2.13 o
  -7   6   5       43.47       38.45      3.02 o
  -6   6   5      236.11      228.45      5.58 o
  -5   6   5        7.96        8.28      1.15 o
  -4   6   5        0.02       -0.52      0.52 o
  -3   6   5      150.57      130.83      2.74 o
  -2   6   5       68.10       57.98      1.34 o
  -1   6   5        6.88        6.83      0.49 o
   0   6   5       70.34       64.33      1.37 o
   1   6   5      254.54      261.13      5.51 o
   2   6   5     2345.47     2482.67     58.08 o
   3   6   5     1011.99     1000.28     16.27 o
   4   6   5        2.68        2.42      0.56 o
   5   6   5      194.17      178.72      3.66 o
   6   6   5       18.81       19.10      0.87 o
   7   6   5       75.15       75.87      1.80 o
   8   6   5      171.05      166.48      3.34 o
   9   6   5       91.32       78.03      2.67 o
  10   6   5       66.15       64.04      2.83 o
  11   6   5       32.54       27.76      2.00 o
  12   6   5       12.41        8.21      3.20 o
  13   6   5        0.90        0.00      1.51 o
  14   6   5        3.27        4.06      1.78 o
  15   6   5        0.24        2.13      3.20 o
  -8   7   5        6.00        9.16      2.26 o
  -7   7   5       44.49       46.12      5.87 o
  -6   7   5        2.26        3.20      1.51 o
  -5   7   5        9.50       17.55      2.63 o
  -4   7   5        0.00        0.27      1.46 o
  -3   7   5      179.18      165.50      4.33 o
  -2   7   5      126.35      120.13      3.51 o
  -1   7   5      353.19      343.56      6.46 o
   0   7   5       98.86       92.90      1.84 o
   1   7   5      218.45      192.55      3.86 o
   2   7   5       23.32       17.57      2.08 o
   3   7   5       89.34      101.96      2.13 o
   4   7   5      387.64      423.39      8.28 o
   5   7   5      305.75      287.16      5.13 o
   6   7   5       39.07       39.05      1.31 o
   7   7   5       10.62        9.08      0.95 o
   8   7   5       37.19       35.92      1.61 o
   9   7   5       36.14       38.38      3.08 o
  10   7   5       49.03       47.03      2.75 o
  11   7   5       63.71       56.20      2.63 o
  12   7   5        1.56       -1.07      1.51 o
  13   7   5       19.15       15.49      2.26 o
  14   7   5        1.33        2.13      1.78 o
  15   7   5        8.61       14.94      4.27 o
  -8   8   5        4.13        1.07      2.13 o
  -7   8   5        0.00       -1.60      2.67 o
  -6   8   5        5.17        3.74      1.51 o
  -5   8   5        0.40        0.00      1.23 o
  -4   8   5        0.24        4.46      1.15 o
  -3   8   5      105.04       99.76      2.98 o
  -2   8   5      647.47      626.92     11.84 o
  -1   8   5     1016.11      957.42     17.23 o
   0   8   5      304.54      281.67      6.49 o
   1   8   5       21.97       18.39      1.26 o
   2   8   5        7.68        6.64      0.81 o
   3   8   5       82.54       84.26      1.92 o
   4   8   5       23.19       32.37      1.28 o
   5   8   5       72.51       68.46      2.24 o
   6   8   5      359.96      344.57      6.64 o
   7   8   5        3.30        2.31      1.30 o
   8   8   5       24.54       20.44      1.43 o
   9   8   5      131.41      130.02      4.04 o
  10   8   5        2.06        0.00      1.51 o
  11   8   5        6.44        5.47      1.37 o
  12   8   5       21.70       18.21      2.26 o
  13   8   5       20.02       18.97      2.56 o
  14   8   5        0.05        0.85      1.78 o
  15   8   5        5.30        8.54      3.20 o
  -6   9   5        2.18        3.20      2.13 o
  -5   9   5       35.67       36.58      2.70 o
  -4   9   5        0.08       -1.23      1.23 o
  -3   9   5      171.99      161.96      4.51 o
  -2   9   5        0.04       -0.06      0.78 o
  -1   9   5       69.83       72.38      3.55 o
   0   9   5      244.92      239.38      6.72 o
   1   9   5      390.49      365.14      8.21 o
   2   9   5      239.42      219.78      5.41 o
   3   9   5      161.51      150.31      3.38 o
   4   9   5        6.72        9.66      1.07 o
   5   9   5      259.17      251.23      5.95 o
   6   9   5       29.71       29.04      1.69 o
   7   9   5       37.81       36.48      1.95 o
   8   9   5      244.92      234.07      5.83 o
   9   9   5       24.95       27.76      1.81 o
  10   9   5       32.29       32.24      2.99 o
  11   9   5        1.89        0.71      1.23 o
  12   9   5        3.06        2.67      1.51 o
  13   9   5       19.52       22.20      3.02 o
  14   9   5        7.68        6.94      2.26 o
  -6  10   5       12.14       10.67      3.20 o
  -5  10   5       53.42       56.56      5.34 o
  -4  10   5       14.23       15.31      2.56 o
  -3  10   5        2.23        3.20      1.23 o
  -2  10   5        2.04        1.42      1.23 o
  -1  10   5      103.50       95.42      3.04 o
   0  10   5       54.47       57.41      2.93 o
   1  10   5      542.80      525.08     11.55 o
   2  10   5      413.90      388.77      8.66 o
   3  10   5      188.14      168.65      4.45 o
   4  10   5       63.50       60.93      2.24 o
   5  10   5      141.81      122.52      3.58 o
   6  10   5        5.33        5.07      1.07 o
   7  10   5      127.79      103.54      3.31 o
   8  10   5       18.20       16.44      1.60 o
   9  10   5        7.86        8.58      1.26 o
  10  10   5        1.83        2.40      1.07 o
  11  10   5       16.89       19.87      2.26 o
  12  10   5       16.72       17.08      2.56 o
  13  10   5       43.20       60.36      4.27 o
  14  10   5       36.48       48.12      3.77 o
  -5  11   5       12.44       10.67      3.20 o
  -4  11   5       16.07       24.55      3.33 o
  -3  11   5       35.90       38.55      3.33 o
  -2  11   5        2.17        1.49      1.78 o
  -1  11   5       28.43       29.35      2.20 o
   0  11   5       35.16       34.63      1.95 o
   1  11   5        2.69        4.73      2.16 o
   2  11   5       55.52       97.70      9.93 o
   3  11   5        1.17        1.60      1.07 o
   4  11   5       15.10       13.49      1.40 o
   5  11   5      331.06      283.50      6.91 o
   6  11   5      133.74      105.98      3.31 o
   7  11   5       78.79       73.64      2.78 o
   8  11   5        4.63        2.40      1.07 o
   9  11   5        9.36        8.52      1.40 o
  10  11   5       13.32       12.65      1.60 o
  11  11   5        4.53        7.08      1.78 o
  12  11   5        5.47        5.34      2.26 o
  13  11   5        2.12        1.07      2.26 o
  14  11   5        0.07       -0.64      2.13 o
  -3  12   5       48.77       58.75      4.34 o
  -2  12   5       42.01       44.86      3.55 o
  -1  12   5        4.98        5.34      3.20 o
   0  12   5       24.75       22.62      3.02 o
   1  12   5       45.14       43.86      3.77 o
   2  12   5      108.47      127.62      8.66 o
   3  12   5       13.94       19.17      2.02 o
   4  12   5       22.74       24.21      1.70 o
   5  12   5        4.86        0.00      1.07 o
   6  12   5       55.30       45.18      2.50 o
   7  12   5       27.81       22.62      1.70 o
   8  12   5       14.37       16.22      1.85 o
   9  12   5       12.24       12.92      1.60 o
  10  12   5        6.07        5.03      1.55 o
  11  12   5        4.54        3.35      1.55 o
  12  12   5        1.13       -1.78      1.78 o
  13  12   5       15.28       18.83      3.20 o
  -2  13   5       92.11      105.66      8.54 o
  -1  13   5        5.06        4.27      4.27 o
   0  13   5       50.81       63.78      4.86 o
   1  13   5       21.81       24.31      3.02 o
   2  13   5        3.07        4.27      2.26 o
   3  13   5        8.82        8.54      2.26 o
   4  13   5        1.30        0.00      2.26 o
   5  13   5        8.71        9.09      1.85 o
   6  13   5        0.01       -1.22      1.55 o
   7  13   5       26.51       23.71      2.46 o
   8  13   5       19.95       19.32      1.81 o
   9  13   5        1.20       -0.46      1.55 o
  10  13   5       40.83       48.65      2.96 o
  11  13   5        2.47        3.56      1.85 o
  12  13   5        7.04        6.94      2.26 o
   0  14   5        0.26       -3.20      3.20 o
   1  14   5       46.06       54.69      5.87 o
   2  14   5       32.48       39.02      3.77 o
   3  14   5        0.36       -2.26      2.26 o
   4  14   5       27.87       24.77      3.33 o
   5  14   5        1.47       -1.07      2.26 o
   6  14   5       23.42       30.15      3.33 o
   7  14   5        5.65        6.40      2.26 o
   8  14   5        6.57        8.52      2.67 o
   9  14   5        1.15        1.22      2.56 o
  10  14   5       41.58       55.83      4.86 o
  11  14   5       18.49       27.48      6.94 o
   3  15   5        6.37        8.54      3.02 o
   4  15   5       16.99       22.46      3.77 o
   5  15   5        7.17        4.88      3.20 o
   6  15   5        0.02       -2.13      2.26 o
   7  15   5        1.72       -1.60      2.67 o
   8  15   5        6.60        4.80      3.02 o
   9  15   5        9.03       10.80      3.20 o
  -7 -11   6        0.21       -2.13      3.02 o
  -6 -11   6        8.76       10.02      5.34 o
  -5 -11   6       16.56       15.80      2.03 o
  -4 -11   6       13.62        9.39      1.87 o
  -3 -11   6        9.69        7.61      1.57 o
  -2 -11   6        0.90        2.13      1.64 o
  -1 -11   6        1.33        2.22      2.03 o
   0 -11   6       12.64       16.02      2.31 o
   1 -11   6        3.81        2.29      2.55 o
  -9 -10   6       12.96       10.67      3.33 o
  -8 -10   6        0.70        0.00      2.56 o
  -7 -10   6        8.23        8.18      2.46 o
  -6 -10   6       20.68       19.98      2.63 o
  -5 -10   6       46.45       42.93      2.43 o
  -4 -10   6       19.68       14.40      1.81 o
  -3 -10   6       66.37       57.10      2.68 o
  -2 -10   6       17.33       16.44      2.31 o
  -1 -10   6       16.96       23.43      2.31 o
   0 -10   6       11.17       12.47      2.69 o
   1 -10   6        0.21       -1.72      1.72 o
   2 -10   6       10.35        6.47      2.31 o
   3 -10   6        0.60        0.91      2.13 o
 -10  -9   6       11.23       16.01      4.27 o
  -9  -9   6       12.77       15.25      3.02 o
  -8  -9   6       21.62       33.33      2.83 o
  -7  -9   6        0.43       -1.85      1.85 o
  -6  -9   6        1.40       -1.85      1.85 o
  -5  -9   6       23.55       25.23      2.12 o
  -4  -9   6       24.72       26.73      2.03 o
  -3  -9   6       36.25       36.45      2.12 o
  -2  -9   6        0.16       -2.11      2.11 o
  -1  -9   6        4.12        1.83      2.08 o
   0  -9   6      208.07      198.81      6.28 o
   1  -9   6        0.07       -0.91      1.55 o
   2  -9   6        9.82       11.43      2.20 o
   3  -9   6        2.99        1.40      1.64 o
   4  -9   6       18.66       22.20      3.55 o
   5  -9   6        0.30       -1.07      5.34 o
 -11  -8   6        6.38        5.34      4.27 o
 -10  -8   6       17.48       24.55      5.34 o
  -9  -8   6        5.52        7.01      2.56 o
  -8  -8   6        7.91        7.76      2.00 o
  -7  -8   6        0.82       -1.42      1.85 o
  -6  -8   6      105.95      101.55      4.57 o
  -5  -8   6        8.79       13.12      1.33 o
  -4  -8   6        5.06        3.38      1.17 o
  -3  -8   6       34.24       37.87      1.77 o
  -2  -8   6       24.90       20.86      1.53 o
  -1  -8   6        3.20        3.20      1.26 o
   0  -8   6        2.08        2.25      1.30 o
   1  -8   6      314.28      304.34      8.77 o
   2  -8   6       14.85       13.33      2.20 o
   3  -8   6       16.77       17.15      2.20 o
   4  -8   6        1.72        0.00      1.91 o
   5  -8   6       56.49       61.57      4.34 o
   6  -8   6        1.52        4.12      1.98 o
 -11  -7   6        2.32        6.40      3.20 o
 -10  -7   6        0.19       -0.21      1.78 o
  -9  -7   6        1.42       -0.64      1.78 o
  -8  -7   6       11.81       12.87      2.00 o
  -7  -7   6      222.06      259.56      7.55 o
  -6  -7   6      105.93      112.51      3.85 o
  -5  -7   6        0.08        0.80      1.17 o
  -4  -7   6       18.58       14.68      1.52 o
  -3  -7   6        1.04       -1.02      1.02 o
  -2  -7   6       45.72       42.71      1.87 o
  -1  -7   6        2.25        1.75      0.84 o
   0  -7   6       12.52       11.38      1.30 o
   1  -7   6        2.47        6.65      2.46 o
   2  -7   6      935.15      868.20     18.48 o
   3  -7   6       56.75       52.62      2.77 o
   4  -7   6       20.55       18.50      2.56 o
   5  -7   6       17.38       15.24      2.75 o
   6  -7   6       14.24       21.07      2.75 o
   7  -7   6       14.50        8.00      2.75 o
   8  -7   6        1.16        1.07      4.27 o
 -12  -6   6        0.07       -1.49      1.78 o
 -11  -6   6        5.67        9.07      2.26 o
 -10  -6   6        3.19        1.87      1.37 o
  -9  -6   6        2.55        3.07      1.54 o
  -8  -6   6       31.75       37.61      2.46 o
  -7  -6   6      189.73      186.59      7.67 o
  -6  -6   6      110.70      117.55      3.30 o
  -5  -6   6      110.84      119.47      3.68 o
  -4  -6   6      109.98      101.40      3.03 o
  -3  -6   6       33.73       33.27      1.67 o
  -2  -6   6        2.37        2.45      0.78 o
  -1  -6   6       43.45       37.04      1.81 o
   0  -6   6      127.84      118.98      3.54 o
   1  -6   6       45.73       49.17      2.12 o
   2  -6   6       26.01       31.40      3.21 o
   3  -6   6      559.33      536.65     11.81 o
   4  -6   6       17.93       22.81      3.62 o
   5  -6   6      105.42       97.15      4.86 o
   6  -6   6       31.94       30.95      3.33 o
   7  -6   6        0.58       -0.36      2.13 o
   8  -6   6        1.33       -0.91      2.13 o
   9  -6   6       42.52       51.23      7.47 o
 -12  -5   6        1.55        1.07      2.26 o
 -11  -5   6        0.12       -0.64      1.78 o
 -10  -5   6       23.53       31.96      2.46 o
  -9  -5   6        0.45        0.53      1.07 o
  -8  -5   6        1.27       -0.80      1.07 o
  -7  -5   6        0.42        0.64      1.11 o
  -6  -5   6      126.68      136.90      5.20 o
  -5  -5   6       44.59       44.83      1.72 o
  -4  -5   6       41.93       34.50      1.31 o
  -3  -5   6        0.30        0.00      0.55 o
  -2  -5   6       10.34       13.70      1.03 o
  -1  -5   6       69.73       68.89      2.36 o
   0  -5   6       25.09       22.91      1.26 o
   1  -5   6      149.59      134.64      3.53 o
   2  -5   6       15.34       19.95      1.30 o
   3  -5   6       32.06       41.61      6.16 o
   4  -5   6      168.24      161.99      6.32 o
   5  -5   6        8.17        8.70      4.27 o
   6  -5   6        2.62        6.40      4.27 o
   7  -5   6       14.71        9.61      5.34 o
   8  -5   6       26.10       28.49      3.74 o
   9  -5   6        0.08        0.00      1.91 o
  10  -5   6        6.35       13.87      5.34 o
 -12  -4   6        0.03       -1.51      1.51 o
 -11  -4   6        9.87       13.96      2.26 o
 -10  -4   6        4.32        0.87      1.15 o
  -9  -4   6       22.84       25.95      1.70 o
  -8  -4   6       92.03       94.58      3.13 o
  -7  -4   6        1.06        4.80      1.51 o
  -6  -4   6      143.67      144.80      3.70 o
  -5  -4   6        7.44        3.43      0.64 o
  -4  -4   6       39.84       39.73      1.48 o
  -3  -4   6       31.71       31.92      1.01 o
  -2  -4   6        1.71        2.92      0.61 o
  -1  -4   6        2.35        4.02      0.92 o
   0  -4   6      503.22      520.64      9.89 o
   1  -4   6      303.60      290.02      5.79 o
   2  -4   6      177.25      161.40      3.98 o
   3  -4   6      419.42      403.55      8.77 o
   4  -4   6       95.91       90.93      2.85 o
   5  -4   6       56.42       50.30      3.05 o
   6  -4   6       31.49       30.41      2.08 o
   7  -4   6      135.26      127.93      6.26 o
   8  -4   6      239.03      230.04      8.96 o
   9  -4   6       16.15       19.20      3.20 o
  10  -4   6       11.07        9.71      2.67 o
 -12  -3   6        5.91        6.40      2.26 o
 -11  -3   6        8.36        6.94      2.67 o
 -10  -3   6        1.77        0.36      1.23 o
  -9  -3   6        7.62        4.46      1.15 o
  -8  -3   6        5.58        2.40      1.08 o
  -7  -3   6       36.18       34.20      1.86 o
  -6  -3   6       53.30       51.74      1.72 o
  -5  -3   6       53.11       48.57      1.55 o
  -4  -3   6        7.06        7.56      0.59 o
  -3  -3   6       16.92       13.25      0.73 o
  -2  -3   6       22.05       24.60      0.85 o
  -1  -3   6     1613.07     1604.31     22.16 o
   0  -3   6       35.84       37.51      1.75 o
   1  -3   6       12.09       13.23      1.05 o
   2  -3   6      143.65      140.55      5.70 o
   3  -3   6      728.39      733.81     12.24 o
   4  -3   6        2.60        3.30      1.08 o
   5  -3   6        0.05       -0.27      0.66 o
   6  -3   6       88.54       95.26      2.98 o
   7  -3   6       23.71       22.59      3.44 o
   8  -3   6      209.80      197.42      5.30 o
   9  -3   6       17.70       19.20      2.31 o
  10  -3   6       40.27       38.88      2.96 o
  11  -3   6        1.92       -0.33      1.64 o
 -12  -2   6        0.32       -2.13      2.13 o
 -11  -2   6       10.10       11.74      2.26 o
 -10  -2   6        0.72       -0.36      1.23 o
  -9  -2   6       11.81        9.23      2.13 o
  -8  -2   6       39.61       39.73      1.95 o
  -7  -2   6       19.23       20.56      1.60 o
  -6  -2   6       30.84       28.12      1.60 o
  -5  -2   6        4.94        7.53      1.07 o
  -4  -2   6       17.04       63.76      4.35 o
  -3  -2   6       58.26       58.42      1.46 o
  -2  -2   6       14.09       11.17      1.07 o
  -1  -2   6      124.22      112.11      2.37 o
   0  -2   6       21.15       22.66      1.37 o
   1  -2   6        9.40       12.90      1.51 o
   2  -2   6        5.75        4.83      1.64 o
   3  -2   6      868.39      875.48     15.48 o
   4  -2   6       40.28       33.23      1.75 o
   5  -2   6      174.01      179.26      3.52 o
   6  -2   6        1.85        1.90      0.58 o
   7  -2   6      130.31      112.90      2.94 o
   8  -2   6      240.06      237.19      5.20 o
   9  -2   6       44.62       48.04      2.43 o
  10  -2   6        0.00        1.23      1.64 o
  11  -2   6        0.58        0.49      1.64 o
  12  -2   6       18.20       26.24      2.83 o
 -12  -1   6        0.01        2.13      3.20 o
 -11  -1   6        4.15        4.91      1.78 o
 -10  -1   6        0.60        0.71      1.23 o
  -9  -1   6        4.45        3.20      1.07 o
  -8  -1   6       76.99       75.43      3.39 o
  -7  -1   6       23.02       17.97      1.40 o
  -6  -1   6        3.95        2.13      0.67 o
  -5  -1   6       21.47       21.78      1.13 o
  -4  -1   6      194.56      192.38      3.24 o
  -3  -1   6     2422.37     2526.65     41.39 o
  -2  -1   6      127.17      134.66      3.60 o
  -1  -1   6     1039.18      997.19     15.69 o
   0  -1   6       94.37      111.92      5.25 o
   1  -1   6       66.71       77.01      4.32 o
   2  -1   6      185.88      170.12      3.38 o
   3  -1   6      145.43      125.76      3.86 o
   4  -1   6        0.69        1.20      0.57 o
   5  -1   6       29.28       28.48      1.21 o
   6  -1   6       47.40       50.74      1.58 o
   7  -1   6       13.80       15.64      2.00 o
   8  -1   6      211.43      201.78      4.54 o
   9  -1   6      242.14      227.82      5.12 o
  10  -1   6        0.00       -0.82      1.23 o
  11  -1   6        4.85        2.71      1.64 o
  12  -1   6       20.45       19.70      2.31 o
 -11   0   6       42.14       45.99      3.77 o
 -10   0   6       15.24       20.33      2.26 o
  -9   0   6       64.75       56.45      2.83 o
  -8   0   6      433.82      417.10      9.56 o
  -7   0   6       13.04       11.01      1.15 o
  -6   0   6        7.00        5.60      1.07 o
  -5   0   6       67.90       62.96      1.98 o
  -4   0   6       39.59       49.53      2.01 o
  -3   0   6       54.94       57.84      1.28 o
  -2   0   6       69.69       87.34      3.68 o
  -1   0   6      223.61      284.72     11.02 o
   1   0   6     3092.57     3291.67     56.37 o
   2   0   6      725.97      874.04     44.06 o
   3   0   6        6.22        4.76      0.52 o
   4   0   6      175.08      167.31      3.85 o
   5   0   6      688.51      735.94     14.33 o
   6   0   6      177.11      211.06      5.48 o
   7   0   6      159.09      177.10      6.62 o
   8   0   6      244.93      234.14      5.46 o
   9   0   6        0.09        1.78      1.23 o
  10   0   6        1.21        0.80      1.07 o
  11   0   6        2.35        2.13      1.51 o
  12   0   6        0.25        0.28      1.30 o
  13   0   6       66.79       79.30      3.53 o
 -11   1   6       10.46       13.53      2.26 o
 -10   1   6        5.24        3.74      1.60 o
  -9   1   6       87.46       86.95      3.45 o
  -8   1   6      543.75      512.78     10.25 o
  -7   1   6      223.41      225.05      5.12 o
  -6   1   6      427.89      404.40      9.02 o
  -5   1   6       97.98       88.30      2.24 o
  -4   1   6        6.13        8.00      1.39 o
  -3   1   6      133.68      139.22      2.82 o
  -2   1   6       35.32       49.14      2.07 o
  -1   1   6      412.01      423.61      8.94 o
   0   1   6     2655.38     2796.61     43.23 o
   1   1   6      136.06      105.44      2.78 o
   2   1   6      955.17     1049.45     23.89 o
   3   1   6     2187.66     2266.69     43.10 o
   4   1   6       40.37       45.26      4.63 o
   5   1   6       31.82       34.50      1.15 o
   6   1   6      296.30      287.60      6.97 o
   7   1   6       76.69       82.03      2.24 o
   8   1   6       45.32       45.91      1.70 o
   9   1   6      185.87      184.45      4.51 o
  10   1   6      303.11      280.65      6.49 o
  11   1   6       88.73       79.11      3.25 o
  12   1   6       48.41       46.53      2.63 o
  13   1   6        2.09        1.47      1.37 o
 -10   2   6       11.58       13.36      2.26 o
  -9   2   6       40.73       40.20      3.02 o
  -8   2   6       22.34       25.86      1.50 o
  -7   2   6       18.46       24.45      1.60 o
  -6   2   6       73.78       75.35      5.94 o
  -5   2   6        3.34        1.42      0.67 o
  -4   2   6      766.44      732.82     11.23 o
  -3   2   6        6.99        8.98      0.96 o
  -2   2   6      259.80      297.81      9.15 o
  -1   2   6      110.14       96.07      1.70 o
   0   2   6      198.08      305.50     22.95 o
   1   2   6     1733.83     1927.51     43.33 o
   2   2   6       13.01       16.08      1.51 o
   3   2   6      519.59      942.89     55.21 o
   4   2   6      212.88      209.95      4.08 o
   5   2   6      140.95      133.80      2.75 o
   6   2   6        0.02       -0.61      0.77 o
   7   2   6      153.40      145.51      3.91 o
   8   2   6      381.15      368.87      7.84 o
   9   2   6      535.76      483.92     10.10 o
  10   2   6      209.85      202.69      5.05 o
  11   2   6      287.53      269.75      6.37 o
  12   2   6        8.78        9.30      1.69 o
  13   2   6       49.86       49.58      4.27 o
  14   2   6       22.07       26.42      3.02 o
 -10   3   6        2.73        6.40      2.26 o
  -9   3   6        0.47        1.07      1.51 o
  -8   3   6       10.05        9.11      1.37 o
  -7   3   6      224.08      202.45      5.05 o
  -6   3   6      241.23      259.30     15.70 o
  -5   3   6       30.77       30.85      1.36 o
  -4   3   6      209.59      234.29      4.78 o
  -3   3   6      161.52      159.78      4.74 o
  -2   3   6        6.62        5.78      1.13 o
  -1   3   6       56.95       62.51      2.64 o
   0   3   6      345.46      382.54      7.40 o
   1   3   6     1328.96     1292.47     22.59 o
   2   3   6      523.85     1017.03     45.14 o
   3   3   6      172.89      168.74      2.99 o
   4   3   6      335.41      345.78      7.03 o
   5   3   6      530.87      523.33     10.35 o
   6   3   6       39.51       41.42      2.46 o
   7   3   6      189.94      207.44      4.19 o
   8   3   6       69.96       71.43      2.24 o
   9   3   6      130.35      119.54      3.13 o
  10   3   6        8.14        7.88      1.69 o
  11   3   6       87.24       80.71      2.78 o
  12   3   6        8.30        9.28      1.78 o
  13   3   6       20.57       20.81      2.67 o
  14   3   6       20.87       24.03      3.02 o
 -10   4   6       55.41       68.30      6.40 o
  -9   4   6       61.56       68.86      4.27 o
  -8   4   6        2.10        2.13      2.13 o
  -7   4   6        3.35        2.67      1.07 o
  -6   4   6       81.51       69.58      2.78 o
  -5   4   6       74.90       74.87      5.08 o
  -4   4   6       54.44       49.34      1.78 o
  -3   4   6        0.05       99.56     11.74 o
  -2   4   6        0.03       29.88      2.13 o
  -1   4   6     1018.70     1045.15     16.21 o
   0   4   6      595.00      569.69      7.64 o
   1   4   6        7.64        8.04      0.75 o
   2   4   6      768.56      694.70     13.52 o
   3   4   6      781.85      768.64     17.78 o
   4   4   6      306.23      341.39     27.21 o
   5   4   6      203.25      199.65      4.33 o
   6   4   6     1596.18     1773.57     52.07 o
   7   4   6        2.09        5.96      0.50 o
   8   4   6       27.13       25.66      1.26 o
   9   4   6       41.88       37.93      2.46 o
  10   4   6       13.58       10.36      1.15 o
  11   4   6       31.88       24.35      2.00 o
  12   4   6       10.47       12.90      2.26 o
  13   4   6        2.19        5.34      1.78 o
  14   4   6        8.73        6.40      2.26 o
  -9   5   6        0.32        2.13      2.13 o
  -8   5   6       61.21       57.63      3.77 o
  -7   5   6       33.65       29.23      2.20 o
  -6   5   6      108.72      102.38      3.31 o
  -5   5   6       20.76       22.13      1.60 o
  -4   5   6       35.20       36.89      1.50 o
  -3   5   6       73.72       80.30      2.06 o
  -2   5   6      269.59      244.42      4.40 o
  -1   5   6      351.63      379.46      6.00 o
   0   5   6       39.89       37.74      0.92 o
   1   5   6      545.92      557.96     10.45 o
   2   5   6      287.20      297.78      6.09 o
   3   5   6     1339.54     1332.53     26.50 o
   4   5   6       44.65       55.07      2.09 o
   5   5   6      486.73      454.15      7.51 o
   6   5   6        1.63        0.85      0.55 o
   7   5   6      332.43      310.32      5.41 o
   8   5   6       64.87       67.88      1.83 o
   9   5   6        0.24        0.00      0.71 o
  10   5   6       42.23       34.42      2.00 o
  11   5   6       31.93       36.06      2.21 o
  12   5   6        8.17        6.94      2.26 o
  13   5   6       15.10       11.43      2.26 o
  14   5   6        0.38        0.85      1.78 o
  15   5   6        2.94        9.61      4.27 o
  -9   6   6        2.66        7.47      3.20 o
  -8   6   6        3.23        4.80      1.60 o
  -7   6   6        0.03       -2.13      2.13 o
  -6   6   6      330.38      288.15      6.88 o
  -5   6   6        1.31       11.41      1.78 o
  -4   6   6        0.02        8.47      2.78 o
  -3   6   6      327.04      340.99      6.67 o
  -2   6   6        0.34        2.61      0.79 o
  -1   6   6      864.49      826.73     13.41 o
   0   6   6      205.68      203.00      3.57 o
   1   6   6       34.78       30.73      1.01 o
   2   6   6      286.93      299.49      5.96 o
   3   6   6        7.95        8.03      1.23 o
   4   6   6     1511.80     1614.03     26.32 o
   5   6   6       90.76       87.23      1.92 o
   6   6   6       42.84       47.72      1.31 o
   7   6   6       27.02       30.09      1.10 o
   8   6   6       61.63       57.49      1.78 o
   9   6   6        4.88        4.58      0.92 o
  10   6   6        8.93        3.56      1.23 o
  11   6   6       34.45       31.30      2.20 o
  12   6   6      135.95      147.91      6.38 o
  13   6   6        9.70        9.61      2.26 o
  14   6   6        3.72        2.13      1.78 o
  15   6   6        5.37        5.34      3.20 o
  -8   7   6        0.00       -0.53      1.60 o
  -7   7   6        5.77        4.27      1.51 o
  -6   7   6       25.36       29.22      2.42 o
  -5   7   6      139.66      109.17      3.44 o
  -4   7   6       93.96       85.02      3.85 o
  -3   7   6       85.41       78.56      2.78 o
  -2   7   6       87.90       89.51      2.78 o
  -1   7   6        6.07        5.78      1.22 o
   0   7   6      195.16      198.28      3.56 o
   1   7   6        9.06       12.81      1.07 o
   2   7   6     1108.33     1064.03     25.40 o
   3   7   6      309.49      326.12      6.36 o
   4   7   6      189.69      196.53      3.03 o
   5   7   6      384.78      366.81      6.47 o
   6   7   6        0.01       -0.36      0.53 o
   7   7   6      173.77      159.95      3.64 o
   8   7   6       67.29       66.81      2.82 o
   9   7   6      129.98      138.30      3.34 o
  10   7   6      109.62      102.38      3.70 o
  11   7   6       26.88       27.81      2.20 o
  12   7   6        0.01        0.53      1.51 o
  13   7   6        3.52        5.76      1.78 o
  14   7   6        2.50        5.87      2.26 o
  15   7   6       11.65       10.67      4.27 o
  -7   8   6        0.04       -1.07      1.51 o
  -6   8   6        4.56        4.80      1.51 o
  -5   8   6       27.73       27.03      2.60 o
  -4   8   6        0.87        6.56      2.93 o
  -3   8   6      101.89       95.56      2.98 o
  -2   8   6       16.05       17.11      1.60 o
  -1   8   6      128.12      133.56      3.75 o
   0   8   6        0.90       -0.21      1.54 o
   1   8   6      183.87      193.73      4.76 o
   2   8   6       95.01       89.31      2.59 o
   3   8   6        0.40        1.07      0.71 o
   4   8   6       36.20       30.90      1.28 o
   5   8   6       31.38       33.45      1.85 o
   6   8   6       26.54       20.96      1.72 o
   7   8   6        5.56        6.50      0.95 o
   8   8   6      975.85      956.35     17.37 o
   9   8   6      347.38      330.43     11.28 o
  10   8   6        0.91        0.00      1.23 o
  11   8   6        0.88        1.42      1.23 o
  12   8   6        9.38        8.00      2.26 o
  13   8   6        1.81        1.92      1.78 o
  14   8   6        7.23       10.17      2.26 o
  15   8   6       11.38       16.01      4.27 o
  -6   9   6       19.40       24.03      3.02 o
  -5   9   6        9.25        9.78      1.85 o
  -4   9   6       18.01       25.32      2.00 o
  -3   9   6       63.61       71.92      6.16 o
  -2   9   6        8.63        9.78      3.06 o
  -1   9   6       30.84       29.80      1.50 o
   0   9   6     2571.30     2416.52     48.40 o
   1   9   6        0.92        2.62      1.39 o
   2   9   6      124.72      137.49      3.68 o
   3   9   6       62.33       53.27      2.03 o
   4   9   6       15.86       14.54      1.20 o
   5   9   6        0.05        0.36      0.67 o
   6   9   6      126.48      127.12      3.58 o
   7   9   6      161.80      152.41      4.93 o
   8   9   6      927.46      946.54     19.78 o
   9   9   6      391.25      380.58      8.64 o
  10   9   6       18.76       18.95      1.62 o
  11   9   6       10.34       10.78      2.26 o
  12   9   6       22.41       23.19      2.56 o
  13   9   6        0.02       -1.71      1.78 o
  14   9   6       15.10       20.33      3.02 o
  -5  10   6        1.60        0.00      2.13 o
  -4  10   6        8.46       10.74      2.53 o
  -3  10   6        0.32        0.13      1.37 o
  -2  10   6        2.22        3.88      1.15 o
  -1  10   6       17.99       16.37      1.55 o
   0  10   6       93.92       97.54      3.59 o
   1  10   6      328.18      325.96      7.67 o
   2  10   6        2.18        4.78      1.15 o
   3  10   6       38.23       36.20      2.18 o
   4  10   6        9.92        6.57      1.07 o
   5  10   6       21.02       15.95      1.26 o
   6  10   6        0.32        0.00      1.07 o
   7  10   6       13.61       12.51      1.54 o
   8  10   6        4.92        5.74      1.37 o
   9  10   6       14.79       19.09      2.04 o
  10  10   6        4.35        4.00      1.07 o
  11  10   6       33.97       33.69      3.02 o
  12  10   6       22.49       23.19      2.56 o
  13  10   6        2.35        3.20      2.26 o
  14  10   6        0.11        2.13      3.20 o
  -4  11   6        6.14        2.13      1.78 o
  -3  11   6       28.05       32.28      3.33 o
  -2  11   6        4.86        5.12      1.78 o
  -1  11   6       32.06       37.05      2.31 o
   0  11   6       12.88       11.43      1.40 o
   1  11   6        1.40        0.13      1.73 o
   2  11   6      118.99      121.14      4.49 o
   3  11   6       27.12       24.14      1.60 o
   4  11   6       36.98       31.63      1.81 o
   5  11   6       17.61       19.53      1.79 o
   6  11   6       89.51       69.31      2.77 o
   7  11   6       16.81       13.56      1.40 o
   8  11   6        5.80        5.24      1.15 o
   9  11   6        1.68        0.00      1.07 o
  10  11   6       31.38       36.94      2.46 o
  11  11   6        2.97        2.13      1.78 o
  12  11   6       20.15       26.16      3.02 o
  13  11   6        9.41       10.78      2.26 o
  14  11   6       10.46       12.81      4.27 o
  -3  12   6       41.25       39.74      4.80 o
  -2  12   6       40.50       54.32      5.87 o
  -1  12   6       23.20       19.21      4.27 o
   0  12   6        0.02        0.00      3.20 o
   1  12   6        0.89       -1.37      1.37 o
   2  12   6       28.35       32.04      1.95 o
   3  12   6       11.97       12.10      1.40 o
   4  12   6       50.96       42.99      2.24 o
   5  12   6        5.96        0.00      1.07 o
   6  12   6       21.57       18.47      1.70 o
   7  12   6       53.57       39.85      2.24 o
   8  12   6       41.49       38.14      2.13 o
   9  12   6       18.49       15.14      1.85 o
  10  12   6       27.43       30.06      2.46 o
  11  12   6       50.89       58.25      3.25 o
  12  12   6        0.58        1.60      2.26 o
  13  12   6        5.16        6.40      2.26 o
  -2  13   6        0.00        2.13      4.27 o
  -1  13   6       30.74       39.49      5.34 o
   0  13   6       37.42       38.42      5.34 o
   1  13   6        0.38       -2.13      2.26 o
   2  13   6       18.36       20.10      3.02 o
   3  13   6       41.02       44.94      3.08 o
   4  13   6        3.76        3.91      1.85 o
   5  13   6       41.44       42.85      2.83 o
   6  13   6       87.21       83.99      3.13 o
   7  13   6        6.81        2.59      1.55 o
   8  13   6        0.07       -1.37      1.37 o
   9  13   6        0.06       -0.67      1.37 o
  10  13   6        1.81        0.91      1.55 o
  11  13   6        4.25        4.62      1.85 o
  12  13   6        6.38        5.34      2.26 o
  13  13   6        3.09       -1.07      3.20 o
   0  14   6       38.64       46.96      6.40 o
   1  14   6       13.54       24.55      5.34 o
   2  14   6       25.00       32.05      3.77 o
   3  14   6        0.33       -2.26      2.26 o
   4  14   6        0.28        4.80      2.26 o
   5  14   6       18.92       13.08      2.56 o
   6  14   6        5.29       -0.53      2.26 o
   7  14   6       17.94       18.14      3.02 o
   8  14   6        1.52        2.13      2.26 o
   9  14   6        5.50        4.12      4.80 o
  10  14   6        6.24        8.54      3.02 o
  11  14   6        4.11        5.76      2.20 o
   3  15   6        3.64        4.80      3.02 o
   4  15   6       33.59       45.27      4.10 o
   5  15   6       14.84       19.06      3.02 o
   6  15   6        0.71       -0.53      2.26 o
   7  15   6       18.14       19.45      3.02 o
   8  15   6        0.35       -0.53      2.26 o
   9  15   6        0.31       -0.30      2.56 o
  -5 -11   7        3.46        1.52      1.81 o
  -4 -11   7        5.01        2.61      1.57 o
  -3 -11   7        3.54        2.07      1.87 o
  -2 -11   7        0.62        0.50      1.53 o
  -1 -11   7       15.87       16.22      2.52 o
  -8 -10   7        0.19       -2.56      2.56 o
  -7 -10   7        1.19       -1.85      1.85 o
  -6 -10   7        8.54        7.47      2.46 o
  -5 -10   7       14.55       12.90      2.03 o
  -4 -10   7        0.80        3.14      1.53 o
  -3 -10   7        1.15       -1.30      1.30 o
  -2 -10   7        9.62       12.14      2.03 o
  -1 -10   7        1.41        0.90      1.64 o
   0 -10   7        3.35        2.82      1.69 o
   1 -10   7        7.37        5.34      2.20 o
   2 -10   7       11.96       11.62      3.33 o
  -9  -9   7        0.44        3.20      4.27 o
  -8  -9   7        0.01       -1.85      1.85 o
  -7  -9   7        4.25        2.03      2.49 o
  -6  -9   7        5.20        1.60      2.20 o
  -5  -9   7        1.05       -0.94      1.46 o
  -4  -9   7       62.99       69.05      3.07 o
  -3  -9   7       69.41       73.13      3.09 o
  -2  -9   7        1.65       -1.30      1.40 o
  -1  -9   7        9.00       10.25      1.74 o
   0  -9   7       93.82       85.79      5.94 o
   1  -9   7       31.11       39.41      2.96 o
   2  -9   7        0.38       -0.25      2.21 o
   3  -9   7       21.56       18.44      2.75 o
   4  -9   7        0.20       -3.20      4.27 o
 -10  -8   7        6.07        7.47      4.27 o
  -9  -8   7        1.00        5.03      2.56 o
  -8  -8   7        1.02        2.44      2.56 o
  -7  -8   7        0.82       -1.85      1.85 o
  -6  -8   7        1.16       -1.42      1.85 o
  -5  -8   7        9.24        8.39      1.81 o
  -4  -8   7       10.89       12.05      1.81 o
  -3  -8   7        6.84        6.96      1.40 o
  -2  -8   7        8.04        9.74      1.54 o
  -1  -8   7       10.49       10.26      1.64 o
   0  -8   7       21.68       17.22      3.30 o
   1  -8   7      211.43      203.49      8.39 o
   2  -8   7       61.13       52.55      3.11 o
   3  -8   7        1.58       -1.31      1.64 o
   4  -8   7        0.15        1.42      3.74 o
   5  -8   7        4.16        4.57      2.56 o
   6  -8   7        2.58        1.07      5.34 o
 -10  -7   7        0.65       -1.07      2.26 o
  -9  -7   7        3.12        2.13      2.26 o
  -8  -7   7        2.36        7.47      2.56 o
  -7  -7   7        9.05       10.49      2.00 o
  -6  -7   7       91.35       94.69      4.49 o
  -5  -7   7        3.98       -0.64      2.31 o
  -4  -7   7        0.06       -1.08      1.08 o
  -3  -7   7        9.06        6.36      1.17 o
  -2  -7   7        0.23       -0.78      0.78 o
  -1  -7   7        2.45        0.16      0.88 o
   0  -7   7      139.50      126.93      3.98 o
   1  -7   7      419.83      406.67      9.42 o
   2  -7   7        0.03       10.08      2.67 o
   3  -7   7       94.51       91.43      4.22 o
   4  -7   7        2.40        3.56      5.34 o
   5  -7   7        7.05        4.27      2.56 o
   6  -7   7       28.86       26.68      3.55 o
   7  -7   7        3.86       12.81      5.34 o
 -11  -6   7        0.01       -1.22      1.55 o
 -10  -6   7        4.99        1.83      1.55 o
  -9  -6   7        0.52       -1.37      1.37 o
  -8  -6   7        0.07       -1.28      1.78 o
  -7  -6   7       98.57      102.54      4.00 o
  -6  -6   7      110.62      125.39      4.31 o
  -5  -6   7      185.35      197.16      5.46 o
  -4  -6   7      101.03      100.00      3.03 o
  -3  -6   7       24.42       27.28      1.58 o
  -2  -6   7        0.01       -0.31      0.78 o
  -1  -6   7       22.06       18.92      1.54 o
   0  -6   7       20.41       22.63      1.53 o
   1  -6   7        2.31        3.12      0.88 o
   2  -6   7        0.25       -0.57      0.88 o
   3  -6   7      172.66      165.00      5.05 o
   4  -6   7      225.52      215.71      5.69 o
   5  -6   7       28.49       24.84      2.75 o
   6  -6   7       25.95       28.45      6.94 o
   7  -6   7        4.97        3.05      1.98 o
   8  -6   7       26.38       27.75      3.55 o
 -11  -5   7        6.61        5.87      2.26 o
 -10  -5   7       45.95       56.56      3.25 o
  -9  -5   7        5.75        4.70      1.78 o
  -8  -5   7        4.32        6.82      1.91 o
  -7  -5   7       15.05       12.42      1.40 o
  -6  -5   7       18.21       17.22      1.33 o
  -5  -5   7       12.58       11.31      1.17 o
  -4  -5   7       36.89       43.08      2.03 o
  -3  -5   7        3.33        2.89      0.78 o
  -2  -5   7        0.70        1.51      0.81 o
  -1  -5   7        4.78        5.02      0.88 o
   0  -5   7       18.43       16.42      1.26 o
   1  -5   7      155.62      135.65      3.79 o
   2  -5   7        0.65        3.35      0.84 o
   3  -5   7        7.56        9.30      1.26 o
   4  -5   7       84.23       80.60      2.98 o
   5  -5   7       49.56       50.52      3.20 o
   6  -5   7        0.31       -0.36      4.27 o
   7  -5   7       35.70       45.86      3.55 o
   8  -5   7       17.04       17.56      3.74 o
   9  -5   7        2.86        6.00      3.74 o
 -11  -4   7        2.50        2.77      2.13 o
 -10  -4   7       20.74       21.11      2.21 o
  -9  -4   7        0.21        0.40      1.37 o
  -8  -4   7        8.91        8.03      1.26 o
  -7  -4   7        0.05       -1.07      1.07 o
  -6  -4   7        1.82        0.76      1.04 o
  -5  -4   7       27.12       28.43      1.58 o
  -4  -4   7        4.71        3.99      0.64 o
  -3  -4   7       99.27       97.88      2.30 o
  -2  -4   7       25.62       29.01      1.04 o
  -1  -4   7      383.33      355.94      6.44 o
   0  -4   7      945.76      958.31     19.78 o
   1  -4   7        9.53       12.39      0.89 o
   2  -4   7        5.59        6.99      1.25 o
   3  -4   7        4.86        5.18      1.03 o
   4  -4   7       40.92       42.54      1.87 o
   5  -4   7       21.81       23.07      1.92 o
   6  -4   7       96.34       95.44      3.59 o
   7  -4   7        0.95        0.71      1.91 o
   8  -4   7      120.89      126.29      5.90 o
   9  -4   7        0.47       -1.07      3.20 o
  10  -4   7       18.44       22.05      3.55 o
 -11  -3   7        6.15        5.87      2.26 o
 -10  -3   7       15.98       11.35      1.85 o
  -9  -3   7        3.05       -0.36      1.23 o
  -8  -3   7       28.62       27.66      1.70 o
  -7  -3   7       23.05       23.65      1.60 o
  -6  -3   7        7.30        7.15      1.26 o
  -5  -3   7        0.22       -0.46      0.64 o
  -4  -3   7      138.40      141.54      3.30 o
  -3  -3   7        2.15        3.39      0.72 o
  -2  -3   7        8.87        9.55      0.59 o
  -1  -3   7       18.44       25.13      0.93 o
   0  -3   7        0.76        0.89      1.08 o
   1  -3   7        6.48       10.19      1.08 o
   2  -3   7      352.05      337.02      8.77 o
   3  -3   7      117.51      116.07      3.13 o
   4  -3   7       60.10       56.52      2.03 o
   5  -3   7      142.93      128.91      3.19 o
   6  -3   7        1.09       -0.08      0.92 o
   7  -3   7       69.05       65.18      2.68 o
   8  -3   7        2.46        2.58      1.30 o
   9  -3   7        0.04        4.41      2.99 o
  10  -3   7        1.23        2.30      1.64 o
  11  -3   7       26.21       27.43      2.96 o
 -11  -2   7       12.37       14.43      2.26 o
 -10  -2   7        0.37       -1.07      2.13 o
  -9  -2   7       31.21       23.62      1.70 o
  -8  -2   7        2.16        1.60      1.07 o
  -7  -2   7        0.10       -0.43      0.81 o
  -6  -2   7       40.25       34.38      1.70 o
  -5  -2   7      127.42      122.43      3.54 o
  -4  -2   7      218.58      221.62      4.18 o
  -3  -2   7       56.94       55.68      1.46 o
  -2  -2   7        0.60       -0.16      0.45 o
  -1  -2   7        0.14        0.11      0.57 o
   0  -2   7      180.01      181.54      4.39 o
   1  -2   7      196.14      172.29      6.65 o
   2  -2   7      208.35      203.74      4.71 o
   3  -2   7       24.19       20.93      1.17 o
   4  -2   7      679.68      681.39     12.32 o
   5  -2   7       76.42       74.36      1.76 o
   6  -2   7       97.43       86.72      2.31 o
   7  -2   7       31.54       28.92      1.57 o
   8  -2   7        2.81        6.57      1.64 o
   9  -2   7        6.50        3.12      1.64 o
  10  -2   7       55.20       49.85      2.96 o
  11  -2   7        0.05       -1.40      1.64 o
  12  -2   7       43.18       51.97      3.59 o
 -11  -1   7       28.15       29.36      3.02 o
 -10  -1   7       13.29        8.65      2.26 o
  -9  -1   7        0.04       -0.80      1.07 o
  -8  -1   7      118.80      114.41      3.74 o
  -7  -1   7        9.54        8.23      1.45 o
  -6  -1   7      133.63      129.01      3.58 o
  -5  -1   7       14.30       12.98      1.08 o
  -4  -1   7     1521.13     1552.42     24.13 o
  -3  -1   7      239.53      269.11      4.53 o
  -2  -1   7      251.99      234.40      4.02 o
  -1  -1   7        2.59        2.00      0.62 o
   0  -1   7        2.91        1.83      0.62 o
   1  -1   7      104.89      104.82      7.74 o
   2  -1   7      343.50      331.42      6.36 o
   3  -1   7       19.35       21.04      1.36 o
   4  -1   7       32.48       36.53      1.33 o
   5  -1   7      266.07      251.00      5.12 o
   6  -1   7       77.24       82.30      2.11 o
   7  -1   7        5.68        5.50      0.78 o
   8  -1   7      425.60      421.27      8.24 o
   9  -1   7      443.47      431.23      8.60 o
  10  -1   7        0.13       -1.42      1.42 o
  11  -1   7        9.88       10.03      2.00 o
  12  -1   7        5.85        7.15      2.31 o
 -11   0   7        1.38        0.00      1.78 o
 -10   0   7        2.29        1.07      2.13 o
  -9   0   7       42.35       46.01      2.24 o
  -8   0   7        3.24        4.17      1.26 o
  -7   0   7       13.05       11.34      1.69 o
  -6   0   7        1.60        0.43      1.08 o
  -5   0   7       85.42       88.80      2.46 o
  -4   0   7      444.02      432.27      6.98 o
  -3   0   7       32.77       33.85      1.01 o
  -2   0   7        1.09       -0.36      0.46 o
  -1   0   7      212.36      193.46      3.90 o
   0   0   7        0.64       -0.10      0.47 o
   1   0   7     4994.38     4953.47     84.71 o
   2   0   7       36.28       27.52      1.61 o
   3   0   7        0.22       -0.57      0.57 o
   4   0   7       24.08       28.71      1.17 o
   5   0   7       66.72       61.43      1.81 o
   6   0   7       10.34        7.12      0.87 o
   7   0   7      163.79      160.48      3.85 o
   8   0   7      337.77      319.67      7.03 o
   9   0   7      231.40      221.00      5.30 o
  10   0   7        7.65        4.95      1.11 o
  11   0   7       47.42       50.50      2.43 o
  12   0   7        9.63       10.02      2.00 o
  13   0   7        5.29        5.01      2.08 o
 -10   1   7        5.51        6.94      2.67 o
  -9   1   7       18.01       19.62      1.85 o
  -8   1   7      133.83      124.05      3.51 o
  -7   1   7      981.57      903.00     16.98 o
  -6   1   7       37.52       32.44      1.88 o
  -5   1   7       32.33       31.05      1.43 o
  -4   1   7      245.41      235.50      4.19 o
  -3   1   7      300.19      286.31      4.76 o
  -2   1   7       36.24       32.14      0.89 o
  -1   1   7       40.84       37.45      1.28 o
   0   1   7     3869.06     3892.86     60.19 o
   1   1   7      476.22      472.89      8.55 o
   2   1   7      301.71      333.68      6.91 o
   3   1   7        1.05        0.53      1.23 o
   4   1   7        5.91        6.05      0.67 o
   5   1   7      136.44      130.48      3.31 o
   6   1   7      234.94      235.86      5.05 o
   7   1   7        1.60        3.47      1.32 o
   8   1   7       38.92       37.44      1.46 o
   9   1   7      128.84      139.11      3.85 o
  10   1   7       36.48       37.43      2.00 o
  11   1   7       15.89       16.06      1.85 o
  12   1   7        2.85        4.14      1.37 o
  13   1   7        1.92        1.28      1.78 o
 -10   2   7        9.49        8.00      2.26 o
  -9   2   7        2.89        1.42      1.23 o
  -8   2   7       25.47       30.82      1.78 o
  -7   2   7      212.43      211.68      5.04 o
  -6   2   7      206.83      218.13      5.04 o
  -5   2   7        3.92        2.67      0.87 o
  -4   2   7       15.93       15.23      0.88 o
  -3   2   7      108.37      105.24      2.27 o
  -2   2   7       52.65       46.07      1.36 o
  -1   2   7      450.04      407.40      7.42 o
   0   2   7       91.04       90.96      1.86 o
   1   2   7        2.45        0.85      1.56 o
   2   2   7       28.08       27.62      1.15 o
   3   2   7     1136.84     1126.67     21.90 o
   4   2   7      114.01      101.75      2.26 o
   5   2   7      475.92      468.11      8.65 o
   6   2   7      347.97      375.63      6.96 o
   7   2   7      128.59      120.96      4.36 o
   8   2   7       25.65       20.13      1.15 o
   9   2   7        9.59        8.89      1.07 o
  10   2   7      417.71      404.10      8.64 o
  11   2   7       81.47       72.50      2.78 o
  12   2   7       12.45       13.65      1.85 o
  13   2   7       12.56       15.34      2.56 o
  14   2   7        0.01       -0.21      1.78 o
 -10   3   7        7.03       10.52      2.67 o
  -9   3   7       11.67       11.23      2.26 o
  -8   3   7       20.59       17.12      1.85 o
  -7   3   7       34.90       34.05      1.91 o
  -6   3   7        0.49        2.22      1.08 o
  -5   3   7      511.98      481.62      9.37 o
  -4   3   7       31.58       30.70      1.36 o
  -3   3   7     1152.22     1159.15     16.48 o
  -2   3   7      270.70      266.35      5.95 o
  -1   3   7      137.86      124.51      2.74 o
   0   3   7      108.26      113.19      2.30 o
   1   3   7       56.41       54.20      1.58 o
   2   3   7       20.22       26.04      1.26 o
   3   3   7       50.16       52.74      1.58 o
   4   3   7       77.22       62.05      2.15 o
   5   3   7       92.25       77.43      2.31 o
   6   3   7      143.10      154.62      3.58 o
   7   3   7      461.03      464.14      9.56 o
   8   3   7        8.89        9.09      1.14 o
   9   3   7        0.03       -0.92      0.92 o
  10   3   7      254.19      254.20      5.83 o
  11   3   7       53.17       54.00      2.24 o
  12   3   7       41.95       40.56      3.33 o
  13   3   7        1.56        0.64      1.78 o
  14   3   7        1.44        1.07      2.26 o
  -9   4   7        6.62        8.54      2.26 o
  -8   4   7        4.90        6.40      1.37 o
  -7   4   7       23.53       27.05      1.70 o
  -6   4   7        3.29        1.60      1.07 o
  -5   4   7      177.01      160.70      4.39 o
  -4   4   7       72.55       63.96      1.86 o
  -3   4   7        0.09        0.32      0.50 o
  -2   4   7     2125.21     2170.73     31.97 o
  -1   4   7      206.84      206.93      3.26 o
   0   4   7      590.46      616.43      8.94 o
   1   4   7        0.14        0.21      0.48 o
   2   4   7       34.19       37.72      1.53 o
   3   4   7       29.55       36.32      3.51 o
   4   4   7       17.36       16.71      0.75 o
   5   4   7      154.20      132.97      3.04 o
   6   4   7       32.78       29.27      1.40 o
   7   4   7      713.47      750.73     14.87 o
   8   4   7       16.18       12.74      0.81 o
   9   4   7       52.70       48.99      1.81 o
  10   4   7       10.30        8.84      1.69 o
  11   4   7        0.69        0.27      0.87 o
  12   4   7        0.51       -1.51      1.51 o
  13   4   7        4.77        4.48      1.78 o
  14   4   7       32.69       32.15      3.74 o
  -9   5   7        4.85        4.80      2.67 o
  -8   5   7        8.19       11.23      2.26 o
  -7   5   7        0.01        1.33      1.07 o
  -6   5   7        0.48        0.80      1.07 o
  -5   5   7       95.79       88.08      2.90 o
  -4   5   7        2.93        1.07      0.96 o
  -3   5   7       31.70       33.27      1.50 o
  -2   5   7       91.33       90.17      2.46 o
  -1   5   7      620.36      669.58     10.35 o
   0   5   7       91.71       82.63      1.82 o
   1   5   7       19.43       18.51      0.63 o
   2   5   7      133.03      128.31      2.98 o
   3   5   7      378.41      353.77      8.58 o
   4   5   7      263.81      226.90      4.87 o
   5   5   7        2.31        2.40      0.53 o
   6   5   7       73.19       67.27      1.95 o
   7   5   7      122.40      133.40      2.63 o
   8   5   7       13.38       16.15      1.00 o
   9   5   7      171.45      159.94      4.70 o
  10   5   7       96.31       99.25      3.45 o
  11   5   7       57.14       45.06      3.22 o
  12   5   7        0.78       -1.60      1.60 o
  13   5   7       17.73       19.34      2.67 o
  14   5   7        2.38        2.67      2.26 o
  -8   6   7        0.48        3.20      2.26 o
  -7   6   7        6.86        6.83      1.78 o
  -6   6   7      173.08      178.46      7.39 o
  -5   6   7       51.55       42.90      2.24 o
  -4   6   7      108.98      109.14      3.31 o
  -3   6   7       29.53       24.76      1.60 o
  -2   6   7       12.34       10.35      1.01 o
  -1   6   7        3.68        3.88      0.84 o
   0   6   7      234.43      222.12      3.75 o
   1   6   7        7.45       10.20      0.52 o
   2   6   7      553.15      560.85     10.52 o
   3   6   7      635.04      650.71     12.84 o
   4   6   7       24.92       38.79      1.43 o
   5   6   7      150.60      132.37      2.94 o
   6   6   7       10.47       12.46      0.64 o
   7   6   7       14.01       11.90      0.81 o
   8   6   7       62.47       59.70      1.67 o
   9   6   7       65.98       62.92      2.91 o
  10   6   7        4.32        3.20      1.23 o
  11   6   7       16.31       12.81      1.55 o
  12   6   7      216.85      193.71      7.55 o
  13   6   7        0.74        0.85      1.78 o
  14   6   7        6.40        5.87      2.26 o
  15   6   7        0.27        0.00      3.20 o
  -8   7   7       13.75       23.48      4.27 o
  -7   7   7       11.96       15.38      3.74 o
  -6   7   7        0.00        1.36      1.15 o
  -5   7   7       40.05       37.55      2.13 o
  -4   7   7      153.34      135.99      3.98 o
  -3   7   7        0.65        1.33      1.07 o
  -2   7   7       18.95       15.84      1.15 o
  -1   7   7        0.04       -0.77      0.77 o
   0   7   7       44.10       40.94      1.50 o
   1   7   7       37.79       41.55      1.71 o
   2   7   7      343.63      326.00      7.63 o
   3   7   7      100.77      105.09      3.78 o
   4   7   7     1654.45     1744.69     34.17 o
   5   7   7       98.61       91.80      2.13 o
   6   7   7       44.62       39.35      1.28 o
   7   7   7       15.72       15.50      0.95 o
   8   7   7       21.90       21.98      1.17 o
   9   7   7      163.48      174.74      5.09 o
  10   7   7       52.91       47.51      2.46 o
  11   7   7        6.10        2.85      1.23 o
  12   7   7       88.89       77.58      4.10 o
  13   7   7        0.52       -0.85      1.78 o
  14   7   7        1.06        0.00      1.78 o
  15   7   7        0.14       -2.13      3.20 o
  -7   8   7        7.11       10.17      2.26 o
  -6   8   7       31.06       33.22      3.02 o
  -5   8   7        5.24        4.37      1.15 o
  -4   8   7       46.55       48.18      2.24 o
  -3   8   7       12.16       14.53      1.40 o
  -2   8   7      187.18      186.68      4.71 o
  -1   8   7      159.66      148.26      9.58 o
   0   8   7      114.03      102.35      2.98 o
   1   8   7        3.07        3.42      0.81 o
   2   8   7       11.95       12.74      1.07 o
   3   8   7        0.01        0.59      0.52 o
   4   8   7       22.20       17.26      1.15 o
   5   8   7        7.41        8.83      1.07 o
   6   8   7       23.80       16.21      1.15 o
   7   8   7        2.40        2.40      1.08 o
   8   8   7       14.49       15.48      1.69 o
   9   8   7     1004.07      986.27     20.43 o
  10   8   7       99.14       99.68      3.70 o
  11   8   7       25.66       23.00      2.12 o
  12   8   7        0.01       -0.21      1.78 o
  13   8   7       29.20       27.91      3.02 o
  14   8   7        0.05        1.07      2.67 o
  15   8   7       20.77       35.22      5.34 o
  -6   9   7        7.47        6.40      2.26 o
  -5   9   7       14.76       21.70      2.00 o
  -4   9   7       12.24       11.33      1.60 o
  -3   9   7       75.67       81.67      4.31 o
  -2   9   7       56.07       59.36      2.36 o
  -1   9   7       12.87       14.61      1.40 o
   0   9   7       88.30       84.34      4.01 o
   1   9   7     1098.41     1063.35     21.84 o
   2   9   7        0.99        1.07      1.08 o
   3   9   7        0.02       -0.71      0.71 o
   4   9   7        9.23       11.14      1.21 o
   5   9   7      334.40      315.81      7.24 o
   6   9   7       47.64       43.87      2.13 o
   7   9   7      366.69      372.18      8.51 o
   8   9   7     1030.90      999.04     20.72 o
   9   9   7        0.21       -1.39      1.39 o
  10   9   7       96.37       90.78      3.70 o
  11   9   7        1.21        0.53      1.51 o
  12   9   7        0.76        2.77      1.78 o
  13   9   7        2.08        0.00      2.13 o
  14   9   7        8.26       12.42      2.56 o
  -5  10   7       15.52       19.42      2.56 o
  -4  10   7        2.15        1.73      1.37 o
  -3  10   7        4.59        4.56      1.23 o
  -2  10   7       23.35       24.38      1.70 o
  -1  10   7       20.17       15.86      1.85 o
   0  10   7       60.92       65.69      3.55 o
   1  10   7      368.77      337.11      7.78 o
   2  10   7      206.81      198.85      6.10 o
   3  10   7        0.37       -0.71      1.34 o
   4  10   7       72.69       67.65      2.50 o
   5  10   7       19.78       22.26      1.60 o
   6  10   7       34.37       31.45      1.81 o
   7  10   7        4.14        2.93      1.39 o
   8  10   7      131.07      126.25      3.85 o
   9  10   7      186.71      186.44      5.05 o
  10  10   7        0.19        2.91      1.15 o
  11  10   7       18.32       18.69      2.26 o
  12  10   7       13.62       13.87      2.26 o
  13  10   7        0.52        0.00      2.26 o
  14  10   7        0.32       -1.07      3.20 o
  -4  11   7        0.01       -1.92      3.74 o
  -3  11   7       34.71       37.35      3.33 o
  -2  11   7        4.49        5.76      1.78 o
  -1  11   7       21.81       20.13      2.00 o
   0  11   7        0.60       -0.53      1.51 o
   1  11   7       19.30       38.42      4.27 o
   2  11   7       72.56       72.90      3.25 o
   3  11   7      135.58      132.80      3.98 o
   4  11   7      191.03      174.39      4.76 o
   5  11   7      101.34       94.63      3.13 o
   6  11   7       15.18       12.32      1.26 o
   7  11   7       34.01       32.87      1.95 o
   8  11   7        0.14       -0.53      1.07 o
   9  11   7        4.59        2.43      1.15 o
  10  11   7        1.19        0.53      1.37 o
  11  11   7       11.30       15.02      2.26 o
  12  11   7        3.10        2.67      2.26 o
  13  11   7        0.01        1.28      1.78 o
  14  11   7       19.24       28.82      5.34 o
  -3  12   7        3.46        1.78      1.91 o
  -2  12   7       32.67       44.82      6.40 o
  -1  12   7        9.57       10.67      4.27 o
   0  12   7       16.20       14.94      4.27 o
   1  12   7       15.63       16.01      3.20 o
   2  12   7       40.55       43.98      2.83 o
   3  12   7        0.00        5.14      1.26 o
   4  12   7       18.09       21.00      1.70 o
   5  12   7        0.58       -1.07      1.07 o
   6  12   7      128.17      107.50      3.58 o
   7  12   7       14.10        9.00      1.40 o
   8  12   7       54.54       50.05      2.83 o
   9  12   7        9.83       10.25      1.85 o
  10  12   7        0.17       -1.07      1.37 o
  11  12   7        0.43        0.21      1.78 o
  12  12   7        0.88        1.49      1.78 o
  13  12   7        0.18       -1.78      1.78 o
  -1  13   7       22.12       22.41      5.34 o
   0  13   7       77.00       83.25      7.47 o
   1  13   7       25.79       28.82      5.34 o
   2  13   7       16.19       25.09      3.02 o
   3  13   7        0.02        1.07      2.26 o
   4  13   7        0.44       -1.37      1.37 o
   5  13   7        1.71       -0.13      1.37 o
   6  13   7       11.68       15.18      2.00 o
   7  13   7        6.81        2.74      1.55 o
   8  13   7        1.22        3.20      1.55 o
   9  13   7        5.89        9.70      2.00 o
  10  13   7        0.31       -1.37      1.55 o
  11  13   7       12.80       16.09      3.54 o
  12  13   7        0.56        0.00      1.78 o
   1  14   7       15.19       22.41      5.34 o
   2  14   7        0.00       -3.20      3.20 o
   3  14   7        3.38        1.60      2.67 o
   4  14   7       42.99       40.20      3.77 o
   5  14   7        1.62       -1.60      2.26 o
   6  14   7        0.86        0.00      3.20 o
   7  14   7        5.32        5.95      3.20 o
   8  14   7       25.07       28.62      2.63 o
   9  14   7        3.38        7.87      2.00 o
  10  14   7        3.52        2.43      2.00 o
  11  14   7        2.47        0.61      1.55 o
   3  15   7        8.95       14.33      3.20 o
   4  15   7       18.74       18.92      4.80 o
   5  15   7        6.28        6.40      2.26 o
   6  15   7        7.46        8.23      2.56 o
   7  15   7        0.18        1.60      2.26 o
   8  15   7       10.27        8.00      3.02 o
   9  15   7        0.04        0.00      2.26 o
  -6 -10   8        0.24       -2.24      3.30 o
  -5 -10   8        0.12       -1.37      1.81 o
  -4 -10   8       10.77       12.78      2.12 o
  -3 -10   8        0.01        0.52      1.49 o
  -2 -10   8        0.29       -1.70      1.82 o
  -1 -10   8        0.15        0.08      1.64 o
   0 -10   8        0.74        1.01      2.25 o
   1 -10   8       33.82       39.13      6.94 o
  -8  -9   8       10.38       11.15      3.33 o
  -7  -9   8        2.35       -2.00      2.00 o
  -6  -9   8        8.14        5.34      2.46 o
  -5  -9   8        1.84       -0.33      1.53 o
  -4  -9   8       16.73       12.23      1.95 o
  -3  -9   8        1.54        0.88      1.46 o
  -2  -9   8        1.41       -1.30      1.30 o
  -1  -9   8        6.01        4.88      1.90 o
   0  -9   8        6.60        3.49      2.00 o
   1  -9   8       25.13       20.70      2.44 o
   2  -9   8       24.49       21.47      2.52 o
   3  -9   8        1.03        0.00      5.34 o
  -9  -8   8       10.42       14.20      3.33 o
  -8  -8   8        4.46        1.07      2.56 o
  -7  -8   8        0.05       -2.26      2.26 o
  -6  -8   8        0.01       -1.85      1.85 o
  -5  -8   8        0.58       -1.94      2.00 o
  -4  -8   8       43.37       46.15      2.59 o
  -3  -8   8        3.79        7.72      1.81 o
  -2  -8   8        2.88        2.39      1.46 o
  -1  -8   8       95.44      102.93      4.39 o
   0  -8   8        2.14        1.89      1.64 o
   1  -8   8      249.39      239.70      7.53 o
   2  -8   8        2.56        0.10      2.00 o
   3  -8   8        2.59        5.18      2.56 o
   4  -8   8        9.39        5.95      2.56 o
   5  -8   8        6.17        2.13      4.27 o
 -10  -7   8        2.09        1.68      2.56 o
  -9  -7   8        6.42        5.95      2.56 o
  -8  -7   8        0.11        0.53      2.67 o
  -7  -7   8      163.41      142.20      6.67 o
  -6  -7   8       71.58       80.10      4.07 o
  -5  -7   8       38.39       31.03      2.83 o
  -4  -7   8        1.57       -0.95      1.40 o
  -3  -7   8        5.66        2.73      1.40 o
  -2  -7   8        1.28        0.99      1.08 o
  -1  -7   8       20.79       18.79      2.50 o
   0  -7   8        7.66        9.56      2.02 o
   1  -7   8      116.56      124.36      4.70 o
   2  -7   8      175.27      174.47      6.10 o
   3  -7   8       35.22       37.69      2.96 o
   4  -7   8       53.07       52.00      4.10 o
   5  -7   8        3.00        2.49      1.91 o
   6  -7   8       10.12       12.79      2.75 o
 -10  -6   8        1.38        0.53      2.26 o
  -9  -6   8       15.04       13.46      3.02 o
  -8  -6   8        1.08       -2.13      2.13 o
  -7  -6   8       14.87       19.91      4.80 o
  -6  -6   8      285.17      323.07      8.98 o
  -5  -6   8       29.83       46.30      3.25 o
  -4  -6   8       77.66       79.85      2.70 o
  -3  -6   8      168.59      170.65      4.16 o
  -2  -6   8       18.61       20.72      1.38 o
  -1  -6   8        0.70       -0.92      0.92 o
   0  -6   8        0.85       -0.53      1.39 o
   1  -6   8       80.56       68.94      2.77 o
   2  -6   8       44.29       46.55      2.93 o
   3  -6   8        0.01        8.20      6.40 o
   4  -6   8      184.38      173.76      7.43 o
   5  -6   8        6.02        8.54      3.20 o
   6  -6   8       82.19       78.20      5.12 o
   7  -6   8       11.12       14.19      2.75 o
   8  -6   8        8.42       16.01      6.40 o
 -10  -5   8       31.03       30.35      2.63 o
  -9  -5   8        6.42        3.05      1.80 o
  -8  -5   8       17.88       22.58      2.20 o
  -7  -5   8        7.16        4.42      1.55 o
  -6  -5   8       89.39       94.93      6.03 o
  -5  -5   8       78.04       82.32      3.13 o
  -4  -5   8       11.88       10.67      1.85 o
  -3  -5   8       11.40       10.35      1.46 o
  -2  -5   8        0.13       -0.67      0.92 o
  -1  -5   8      272.72      276.78      5.86 o
   0  -5   8        5.88        6.45      1.09 o
   1  -5   8        0.02       -0.69      0.69 o
   2  -5   8       77.10       73.19      2.68 o
   3  -5   8      148.46      144.36      4.16 o
   4  -5   8       84.88      138.28      5.62 o
   5  -5   8       54.34       53.80      2.73 o
   6  -5   8       66.86       58.66      4.34 o
   7  -5   8       53.12       44.50      3.55 o
   8  -5   8        3.27        3.05      2.67 o
   9  -5   8        8.20        4.27      5.34 o
 -11  -4   8        0.61       -2.67      2.67 o
 -10  -4   8        7.99        7.37      2.00 o
  -9  -4   8      121.19      117.49      6.31 o
  -8  -4   8       35.28       45.44      2.63 o
  -7  -4   8        4.69        7.60      1.55 o
  -6  -4   8       85.58       85.56      2.98 o
  -5  -4   8       39.79       45.50      2.77 o
  -4  -4   8        0.79       -0.64      0.64 o
  -3  -4   8        0.91        1.19      0.56 o
  -2  -4   8        5.33        6.14      0.82 o
  -1  -4   8       85.29       89.18      2.55 o
   0  -4   8       42.73       40.60      1.81 o
   1  -4   8       34.39       32.43      1.54 o
   2  -4   8       17.45       12.48      1.02 o
   3  -4   8      423.96      405.62      9.17 o
   4  -4   8        0.06       -0.61      0.90 o
   5  -4   8        1.20       -0.78      3.45 o
   6  -4   8        1.58        1.52      1.62 o
   7  -4   8        0.04        8.00      2.75 o
   8  -4   8        0.26        0.36      2.13 o
   9  -4   8        5.06        6.80      2.75 o
  10  -4   8        7.92        5.34      5.34 o
 -11  -3   8        0.02       -0.53      2.26 o
 -10  -3   8       25.75       24.26      2.46 o
  -9  -3   8        0.22       -0.71      1.34 o
  -8  -3   8        1.04        0.00      1.23 o
  -7  -3   8        4.77        6.58      1.39 o
  -6  -3   8       65.17       63.00      2.47 o
  -5  -3   8       45.62       45.61      2.16 o
  -4  -3   8       23.36       25.51      1.20 o
  -3  -3   8      117.03      107.91      2.70 o
  -2  -3   8        7.61        5.57      0.62 o
  -1  -3   8       43.00       38.65      1.15 o
   0  -3   8      213.84      218.70      5.30 o
   1  -3   8      145.11      152.23     11.23 o
   2  -3   8       23.33       21.56      1.64 o
   3  -3   8        2.04       -0.27      1.57 o
   4  -3   8        2.47       10.67      4.27 o
   5  -3   8      141.75      133.89      3.68 o
   6  -3   8        6.55        7.19      2.31 o
   7  -3   8        1.09       -0.92      0.92 o
   8  -3   8      120.90      130.33      4.85 o
   9  -3   8       16.08       17.00      2.75 o
  10  -3   8        5.94        8.52      2.31 o
  11  -3   8        0.11        0.47      3.33 o
 -10  -2   8       10.99        6.94      2.26 o
  -9  -2   8        5.01        4.27      1.85 o
  -8  -2   8       10.04        9.75      1.85 o
  -7  -2   8        3.20        3.49      1.15 o
  -6  -2   8        5.33        4.85      1.15 o
  -5  -2   8       38.81       42.02      1.87 o
  -4  -2   8       49.57       56.41      2.01 o
  -3  -2   8        3.38        2.00      0.72 o
  -2  -2   8       60.52       67.87      2.46 o
  -1  -2   8        0.06       -0.13      0.62 o
   0  -2   8       13.87       17.29      1.78 o
   1  -2   8       94.49       95.42      3.45 o
   2  -2   8       21.29       22.34      1.54 o
   3  -2   8        1.48        0.18      0.67 o
   4  -2   8       41.11       52.71      2.24 o
   5  -2   8       84.91       84.60      2.90 o
   6  -2   8       20.66       19.10      1.46 o
   7  -2   8        0.03       -0.92      0.92 o
   8  -2   8       64.21       55.47      2.43 o
   9  -2   8       68.83       70.61      3.59 o
  10  -2   8        0.00        4.17      2.00 o
  11  -2   8        3.72        3.58      1.69 o
 -10  -1   8       15.11       17.34      2.26 o
  -9  -1   8       15.70       18.44      2.00 o
  -8  -1   8       10.45       11.20      2.00 o
  -7  -1   8       51.92       52.07      2.24 o
  -6  -1   8       11.18       10.12      1.15 o
  -5  -1   8        4.50        4.56      1.15 o
  -4  -1   8      403.94      415.17      9.13 o
  -3  -1   8       33.77       36.93      1.27 o
  -2  -1   8       42.13       47.64      1.40 o
  -1  -1   8      102.09      118.57      3.59 o
   0  -1   8      148.61      157.93      3.02 o
   1  -1   8      321.43      322.54      6.91 o
   2  -1   8       41.61       56.11      3.57 o
   3  -1   8      253.54      260.32      5.56 o
   4  -1   8      425.66      407.03      7.76 o
   5  -1   8      157.52      161.74      3.67 o
   6  -1   8        5.56       10.25      2.50 o
   7  -1   8        2.83        9.09      1.39 o
   8  -1   8        0.46        0.30      1.55 o
   9  -1   8       19.73       20.64      2.36 o
  10  -1   8       14.24        9.14      2.63 o
  11  -1   8       17.50       22.62      2.31 o
  12  -1   8        0.83        0.39      2.00 o
 -10   0   8       17.85       19.21      3.02 o
  -9   0   8       20.82       17.05      1.81 o
  -8   0   8       34.77       33.83      2.46 o
  -7   0   8        3.94        0.97      1.39 o
  -6   0   8       60.98       50.35      2.24 o
  -5   0   8        7.20       10.72      1.15 o
  -4   0   8        7.30       10.42      1.01 o
  -3   0   8      153.64      156.88      3.52 o
  -2   0   8       17.32       16.54      1.60 o
  -1   0   8       99.07      131.04      6.32 o
   0   0   8      774.89      787.52     12.58 o
   1   0   8      361.53      358.52      6.94 o
   2   0   8        2.35        7.90      2.13 o
   3   0   8      288.43      322.70      6.16 o
   4   0   8      428.27      476.96      8.92 o
   5   0   8       16.15       26.68      8.00 o
   6   0   8      158.51      168.61      4.17 o
   7   0   8      501.79      487.19     10.20 o
   8   0   8        4.76        8.26      0.81 o
   9   0   8      710.32      691.00     13.01 o
  10   0   8       11.52       16.09      1.41 o
  11   0   8        0.96        0.00      1.64 o
  12   0   8        0.50        0.74      2.59 o
  13   0   8        0.10       -2.13      3.02 o
 -10   1   8        0.03       -1.71      3.20 o
  -9   1   8        2.15        1.92      1.78 o
  -8   1   8      204.61      216.80      5.83 o
  -7   1   8       97.28       88.89      3.03 o
  -6   1   8        9.32       11.15      1.26 o
  -5   1   8       17.80       16.14      1.26 o
  -4   1   8      121.36      118.21      2.94 o
  -3   1   8      263.01      268.51      4.98 o
  -2   1   8       31.15       29.82      0.92 o
  -1   1   8      312.47      310.24      5.89 o
   0   1   8      199.70      221.52      4.45 o
   1   1   8    11942.68    12188.93    207.96 o
   2   1   8     1150.92     1094.68     19.20 o
   3   1   8       26.38       33.96      2.31 o
   4   1   8      134.99      158.28      6.41 o
   5   1   8      229.01      259.39      5.58 o
   6   1   8        5.55        7.19      0.81 o
   7   1   8        5.79        6.46      1.23 o
   8   1   8      191.36      201.19      4.76 o
   9   1   8       10.71       16.46      1.23 o
  10   1   8      712.14      659.03     13.54 o
  11   1   8        2.49        0.80      1.37 o
  12   1   8       18.69       18.14      2.01 o
  13   1   8        1.13        1.07      3.74 o
 -10   2   8        1.86        2.13      3.20 o
  -9   2   8       14.66       18.81      2.26 o
  -8   2   8        1.72        0.49      1.69 o
  -7   2   8      323.42      300.37      6.56 o
  -6   2   8      134.54      143.96      6.18 o
  -5   2   8        0.18        0.00      0.81 o
  -4   2   8        8.12        8.57      1.01 o
  -3   2   8        4.25        6.36      1.28 o
  -2   2   8      159.18      163.69      4.44 o
  -1   2   8       10.21       13.28      0.81 o
   0   2   8       44.30       67.30      3.02 o
   1   2   8      391.93      390.38      7.32 o
   2   2   8    19465.49    22679.56    791.76 o
   3   2   8      224.52      310.26     12.40 o
   4   2   8      591.73      563.71     11.28 o
   5   2   8      285.80      286.13      5.52 o
   6   2   8       43.92       43.32      1.43 o
   7   2   8      117.88      131.00      3.87 o
   8   2   8        2.29        0.85      0.71 o
   9   2   8        7.04        7.93      1.69 o
  10   2   8       61.62       73.32      2.93 o
  11   2   8       20.88       24.35      2.00 o
  12   2   8        5.35        4.70      1.78 o
  13   2   8       10.79        9.82      2.26 o
  -9   3   8        0.23       -1.07      1.51 o
  -8   3   8        4.16        4.27      2.26 o
  -7   3   8       47.59       44.26      2.06 o
  -6   3   8      507.85      475.28      9.49 o
  -5   3   8       48.81       54.69      3.58 o
  -4   3   8       22.37       26.38      1.25 o
  -3   3   8      348.34      340.49      5.65 o
  -2   3   8      247.98      257.56      4.28 o
  -1   3   8        8.17       14.93      1.60 o
   0   3   8      137.48      138.17      2.74 o
   1   3   8       30.21       43.66      1.58 o
   2   3   8       36.59       48.03      4.27 o
   4   3   8       16.51       38.42      3.20 o
   5   3   8      135.24      154.48      3.30 o
   6   3   8        2.88        1.98      1.08 o
   7   3   8     1013.11      976.93     19.11 o
   8   3   8       31.92       25.91      1.55 o
   9   3   8        4.63        2.49      0.82 o
  10   3   8      113.15      114.51      4.62 o
  11   3   8       17.04       17.17      2.29 o
  12   3   8       16.21       11.43      2.26 o
  13   3   8       24.17       24.73      2.56 o
  14   3   8        1.19       -1.07      2.67 o
  -9   4   8       13.09       14.59      2.26 o
  -8   4   8       28.08       31.57      3.02 o
  -7   4   8       26.36       28.27      1.95 o
  -6   4   8        0.68       -1.33      1.69 o
  -5   4   8       18.91       19.77      1.43 o
  -4   4   8       69.68       71.90      2.24 o
  -3   4   8       59.38       56.03      2.06 o
  -2   4   8        7.69        9.12      0.91 o
  -1   4   8     1666.29     1665.11     25.15 o
   0   4   8       13.29       15.89      0.64 o
   1   4   8        4.67       15.22      2.80 o
   2   4   8      750.34      740.71     13.36 o
   3   4   8        0.68       -1.07      2.13 o
   4   4   8       56.06      120.69     11.74 o
   5   4   8      240.76      271.09      5.12 o
   6   4   8      215.22      235.49      5.19 o
   7   4   8       18.58       23.84      2.11 o
   8   4   8      204.46      190.93      5.32 o
   9   4   8        2.71        2.85      0.67 o
  10   4   8        0.51        1.07      1.51 o
  11   4   8        2.73       -0.71      1.84 o
  12   4   8        2.52        0.43      1.78 o
  13   4   8        0.01        0.00      1.78 o
  14   4   8        5.08        5.87      2.26 o
  -8   5   8        6.23        2.13      2.67 o
  -7   5   8        5.02        6.25      1.55 o
  -6   5   8       35.87       35.73      2.24 o
  -5   5   8        1.09        0.00      1.51 o
  -4   5   8        0.01        5.22      2.79 o
  -3   5   8       12.64        9.45      1.16 o
  -2   5   8      184.79      184.13      3.99 o
  -1   5   8       22.61       28.09      1.67 o
   0   5   8      230.15      325.73     16.15 o
   1   5   8      272.94      228.97      4.18 o
   2   5   8       51.82       49.13      1.70 o
   3   5   8       44.48       70.34      3.74 o
   4   5   8      118.83      123.09      3.13 o
   5   5   8      335.75      324.55      6.91 o
   6   5   8       18.16       24.88      1.79 o
   7   5   8        1.83        2.67      0.67 o
   8   5   8      251.40      237.12      6.35 o
   9   5   8       23.62       19.06      1.80 o
  10   5   8       11.35       12.45      1.37 o
  11   5   8        1.24        0.00      1.01 o
  12   5   8        0.05       -1.51      1.51 o
  13   5   8       81.24       84.37      4.53 o
  14   5   8        0.40       -1.78      1.78 o
  -8   6   8        0.10        0.00      1.51 o
  -7   6   8       28.33       27.31      2.56 o
  -6   6   8        8.97       11.05      1.85 o
  -5   6   8       16.16       18.21      1.70 o
  -4   6   8       26.57       32.26      3.97 o
  -3   6   8       87.61       82.58      2.93 o
  -2   6   8        9.01        7.39      1.15 o
  -1   6   8        6.39        7.62      1.51 o
   0   6   8       14.29       16.17      1.15 o
   1   6   8       52.71       73.94      3.39 o
   2   6   8      132.49      149.74      3.30 o
   3   6   8       30.04       23.24      1.26 o
   4   6   8        8.87        9.64      0.81 o
   5   6   8       72.08       71.84      2.03 o
   6   6   8       98.87       98.37      3.25 o
   7   6   8       16.49       21.48      0.88 o
   8   6   8       20.23       24.75      1.40 o
   9   6   8       49.35       46.97      2.20 o
  10   6   8       13.07       10.97      1.37 o
  11   6   8       66.73       57.81      2.83 o
  12   6   8        4.69        9.34      2.67 o
  13   6   8       10.21        5.34      1.78 o
  14   6   8        8.57       10.98      2.56 o
  -7   7   8       10.85       13.21      3.74 o
  -6   7   8        0.79        3.20      1.37 o
  -5   7   8        0.11        2.72      1.15 o
  -4   7   8      112.42      115.59      5.70 o
  -3   7   8        4.49        5.82      1.15 o
  -2   7   8       73.49       64.90      3.33 o
  -1   7   8       41.29       40.73      1.70 o
   0   7   8        1.50        4.27      0.81 o
   1   7   8      146.70      155.48      5.70 o
   2   7   8      150.42      152.83      3.68 o
   3   7   8      369.46      366.05      7.80 o
   4   7   8      616.46      655.05     11.95 o
   5   7   8        4.12        5.67      0.81 o
   6   7   8       76.06       81.28      2.16 o
   7   7   8       10.73        8.49      0.64 o
   8   7   8       17.66       17.01      1.39 o
   9   7   8       35.88       42.92      2.20 o
  10   7   8       20.82       16.15      1.55 o
  11   7   8       11.27       14.24      1.55 o
  12   7   8       92.13       79.60      4.53 o
  13   7   8        0.06        1.60      1.51 o
  14   7   8        6.78       13.14      2.56 o
  -7   8   8       10.94       14.94      3.20 o
  -6   8   8        0.05        0.40      1.41 o
  -5   8   8        1.65        3.34      1.73 o
  -4   8   8      282.05      273.04      6.76 o
  -3   8   8      132.29      129.40      3.85 o
  -2   8   8      109.03      107.63      3.31 o
  -1   8   8       67.77       62.23      4.45 o
   0   8   8       27.41       22.27      1.64 o
   1   8   8       15.01       12.83      1.15 o
   2   8   8       40.44       43.72      1.70 o
   3   8   8       47.96       60.45      2.77 o
   4   8   8      123.60      121.03      6.39 o
   5   8   8       77.10       85.01      3.74 o
   6   8   8       20.34       20.14      1.40 o
   7   8   8       22.80       21.50      1.40 o
   8   8   8       18.94       15.26      1.69 o
   9   8   8      284.00      291.26      6.79 o
  10   8   8       27.27       24.64      2.29 o
  11   8   8       55.61       57.73      2.83 o
  12   8   8       85.82       83.95      4.53 o
  13   8   8        0.44        1.49      1.78 o
  14   8   8        1.71        3.20      2.67 o
  -6   9   8        2.56        4.80      2.67 o
  -5   9   8        0.75       -0.15      1.98 o
  -4   9   8        2.90        0.67      1.37 o
  -3   9   8       28.05       22.49      2.00 o
  -2   9   8       50.76       40.25      2.24 o
  -1   9   8      493.97      491.41     10.85 o
   0   9   8       71.52       68.91      2.96 o
   1   9   8      475.76      483.72     10.57 o
   2   9   8      532.25      514.91     11.11 o
   3   9   8        0.42       -0.64      1.11 o
   4   9   8       42.87       39.22      1.81 o
   5   9   8       26.66       24.31      1.60 o
   6   9   8        9.86       10.23      1.15 o
   7   9   8       11.44       10.86      1.85 o
   8   9   8       97.17       88.64      6.32 o
   9   9   8      100.04       76.66      2.90 o
  10   9   8        7.32        8.54      1.55 o
  11   9   8       14.57       12.48      2.26 o
  12   9   8        2.81       -0.43      1.78 o
  13   9   8        0.86        0.43      1.78 o
  14   9   8       23.10       31.61      3.33 o
  -5  10   8       26.86       34.62      3.66 o
  -4  10   8        0.36        0.27      1.37 o
  -3  10   8       27.24       26.25      2.00 o
  -2  10   8        6.95       10.17      1.55 o
  -1  10   8        0.27        0.80      1.37 o
   0  10   8       17.39       17.62      1.64 o
   1  10   8       76.63       81.74      4.86 o
   2  10   8       93.57       93.11      3.59 o
   3  10   8       19.19       20.13      1.85 o
   4  10   8        7.71        6.36      1.22 o
   5  10   8        7.99        6.31      1.15 o
   6  10   8       37.51       34.37      1.81 o
   7  10   8      100.17       92.38      3.20 o
   8  10   8       33.36       32.22      2.13 o
   9  10   8        9.52       13.46      1.60 o
  10  10   8      323.48      325.73     12.38 o
  11  10   8        0.44        2.13      2.13 o
  12  10   8       14.08       18.97      2.56 o
  13  10   8        0.17       -1.07      3.20 o
  14  10   8        0.59        2.13      3.20 o
  -4  11   8       21.40       25.13      2.63 o
  -3  11   8        0.42       -0.40      1.37 o
  -2  11   8        1.84       -0.21      1.78 o
  -1  11   8        1.36        0.00      3.20 o
   0  11   8       10.29       13.87      4.27 o
   1  11   8       31.21       30.99      3.02 o
   2  11   8      245.48      250.53      7.34 o
   3  11   8       39.87       35.06      3.48 o
   4  11   8        0.95       -1.07      1.07 o
   5  11   8        0.75       -1.07      1.23 o
   6  11   8        7.23        5.89      1.15 o
   7  11   8        0.23        0.00      1.54 o
   8  11   8       19.81       18.30      1.60 o
   9  11   8       34.82       34.89      2.46 o
  10  11   8        1.34        0.71      1.34 o
  11  11   8        4.70        5.34      2.26 o
  12  11   8        4.15        3.20      2.26 o
  13  11   8        0.31       -1.71      1.78 o
  14  11   8        5.99       10.67      4.27 o
  -3  12   8       13.34        9.61      4.27 o
  -2  12   8       16.93       25.61      5.34 o
  -1  12   8       11.13        5.34      3.20 o
   0  12   8        0.08        2.13      3.20 o
   1  12   8       34.03       35.22      5.34 o
   2  12   8        2.15        5.34      3.20 o
   3  12   8        0.11        1.60      1.38 o
   4  12   8        2.05       -0.36      1.23 o
   5  12   8       16.95       15.87      2.00 o
   6  12   8       42.97       45.81      2.63 o
   7  12   8       59.08       66.50      3.25 o
   8  12   8       17.37       18.08      2.00 o
   9  12   8        2.08        0.71      1.23 o
  10  12   8        4.62        4.27      1.85 o
  11  12   8        3.84        2.35      1.78 o
  12  12   8        7.43        8.23      2.56 o
  13  12   8       15.50       17.76      3.02 o
  -1  13   8        4.54        3.20      3.20 o
   0  13   8        5.41        3.20      4.27 o
   1  13   8        0.50        2.13      3.20 o
   2  13   8        5.38        6.40      3.20 o
   3  13   8       10.36        9.75      1.85 o
   4  13   8        1.02        3.07      1.37 o
   5  13   8        4.61        6.09      2.84 o
   6  13   8        0.27       -1.33      1.37 o
   7  13   8       24.38       22.52      2.20 o
   8  13   8       19.92       26.30      2.20 o
   9  13   8        1.77        0.46      1.55 o
  10  13   8        2.59        2.85      1.85 o
  11  13   8        0.16        0.00      1.78 o
  12  13   8        2.64       -0.43      2.13 o
   1  14   8        9.58       13.87      5.34 o
   2  14   8       16.74       19.21      5.34 o
   3  14   8       71.04       84.31      7.47 o
   4  14   8        6.37        4.80      2.26 o
   5  14   8       14.67       19.61      2.56 o
   6  14   8       20.22       19.66      2.20 o
   7  14   8        1.39       -1.22      1.55 o
   8  14   8        5.67        8.06      2.00 o
   9  14   8       28.81       38.08      3.69 o
  10  14   8        2.38        4.27      1.85 o
  11  14   8        8.99       14.02      2.20 o
   3  15   8       21.55       28.82      5.34 o
   4  15   8        0.13       -2.13      2.56 o
   5  15   8        0.41       -2.13      2.13 o
   6  15   8        3.47        6.40      2.56 o
   7  15   8        3.36        2.67      2.26 o
   8  15   8       12.35       13.46      3.02 o
   9  15   8        7.23        6.86      2.56 o
  -6  -9   9        0.16       -2.67      2.67 o
  -5  -9   9        2.34       -2.20      2.20 o
  -4  -9   9        9.87        8.32      1.95 o
  -3  -9   9       20.37       17.82      2.16 o
  -2  -9   9       11.33       12.29      2.03 o
  -1  -9   9        0.51       -0.13      1.46 o
   0  -9   9       17.60       15.66      2.44 o
   1  -9   9       24.49       30.71      4.10 o
   2  -9   9        3.25       -1.30      3.33 o
  -8  -8   9        7.47       11.27      4.27 o
  -7  -8   9       55.44       61.45      4.86 o
  -6  -8   9        0.17       -2.29      2.67 o
  -5  -8   9        0.05       -2.00      2.00 o
  -4  -8   9       10.66       11.03      1.81 o
  -3  -8   9        0.18       -1.32      1.46 o
  -2  -8   9        1.98        0.06      1.46 o
  -1  -8   9       19.35       17.03      2.00 o
   0  -8   9       24.62       25.55      2.83 o
   1  -8   9       14.58       13.18      2.31 o
   2  -8   9       20.66       18.86      2.31 o
   3  -8   9        0.09       -1.91      1.91 o
   4  -8   9       15.04       13.87      5.34 o
  -9  -7   9        0.23       -1.07      4.27 o
  -8  -7   9        0.65       -1.07      2.26 o
  -7  -7   9       11.92       20.03      3.33 o
  -6  -7   9      123.47      122.57     12.81 o
  -5  -7   9       47.33       51.75      3.45 o
  -4  -7   9       14.32       19.81      1.95 o
  -3  -7   9        9.15        9.12      2.17 o
  -2  -7   9        3.81        2.64      1.46 o
  -1  -7   9        0.89        1.19      1.40 o
   0  -7   9        1.72        1.64      1.64 o
   1  -7   9       32.66       32.80      2.83 o
   2  -7   9        4.15        7.68      2.20 o
   3  -7   9       59.18       63.63      3.59 o
   4  -7   9       11.90       14.19      2.75 o
   5  -7   9        7.72        4.67      2.75 o
   6  -7   9        1.74       -1.07      4.27 o
  -9  -6   9       10.16        8.54      3.02 o
  -8  -6   9        0.66       -0.53      2.26 o
  -7  -6   9       71.84       64.85      4.86 o
  -6  -6   9       28.03       35.82      3.77 o
  -5  -6   9      240.18      242.28      7.34 o
  -4  -6   9      157.52      164.49      5.73 o
  -3  -6   9       14.04       10.60      1.81 o
  -2  -6   9       58.30       59.75      2.27 o
  -1  -6   9       35.93       37.22      1.90 o
   0  -6   9        0.01       -0.88      0.88 o
   1  -6   9        1.31        1.74      1.30 o
   2  -6   9      338.25      335.13      8.10 o
   3  -6   9        0.65        4.60      1.64 o
   4  -6   9        0.06        0.71      1.91 o
   5  -6   9        0.21        0.36      2.13 o
   6  -6   9        0.35       -0.30      3.20 o
   7  -6   9        0.85        4.27      5.34 o
 -10  -5   9       10.46        6.94      3.02 o
  -9  -5   9        8.61        6.56      2.56 o
  -8  -5   9        3.96        3.20      2.26 o
  -7  -5   9       11.34       12.81      4.27 o
  -6  -5   9      156.23      152.64     10.14 o
  -5  -5   9       20.87       28.50      3.33 o
  -4  -5   9       10.48       13.45      1.61 o
  -3  -5   9        8.83       11.15      1.22 o
  -2  -5   9       29.59       27.60      1.58 o
  -1  -5   9        3.13        2.73      0.90 o
   0  -5   9       15.19       14.25      1.20 o
   1  -5   9       39.04       43.78      2.12 o
   2  -5   9        9.90       14.30      1.46 o
   3  -5   9       46.11       50.34      2.17 o
   4  -5   9       21.26       19.28      1.57 o
   5  -5   9       16.35       17.35      2.75 o
   6  -5   9        1.01        3.56      2.13 o
   7  -5   9      146.82      158.35      6.91 o
   8  -5   9        3.63        1.73      2.75 o
 -10  -4   9       10.13       10.25      2.20 o
  -9  -4   9       10.50       12.10      2.35 o
  -8  -4   9       23.32       28.33      2.63 o
  -7  -4   9       20.88       24.81      2.20 o
  -6  -4   9      126.77      125.19      4.34 o
  -5  -4   9       31.99       42.40      2.63 o
  -4  -4   9       26.62       28.44      1.95 o
  -3  -4   9       39.45       41.09      2.03 o
  -2  -4   9       34.15       35.47      1.67 o
  -1  -4   9      703.51      690.10     13.02 o
   0  -4   9       32.10       36.31      1.72 o
   1  -4   9       28.71       29.81      1.53 o
   2  -4   9       31.37       30.93      1.53 o
   3  -4   9       28.66       31.59      1.57 o
   4  -4   9       26.87       27.62      2.00 o
   5  -4   9       34.68       34.43      2.08 o
   6  -4   9       57.70       55.37      2.73 o
   7  -4   9       26.37       26.59      3.33 o
   8  -4   9        6.95        7.20      2.75 o
   9  -4   9        0.63       -0.71      1.91 o
 -10  -3   9        4.20        4.17      2.00 o
  -9  -3   9       20.97       16.31      2.20 o
  -8  -3   9        0.34        0.00      1.37 o
  -7  -3   9        5.66        4.34      2.03 o
  -6  -3   9       13.49       12.13      1.69 o
  -5  -3   9        4.46        3.40      1.15 o
  -4  -3   9        8.88       11.37      1.26 o
  -3  -3   9        6.18        7.55      1.17 o
  -2  -3   9      151.61      150.34      3.19 o
  -1  -3   9       51.89       48.75      1.83 o
   0  -3   9      272.51      275.75      5.60 o
   1  -3   9      164.21      165.35      5.32 o
   2  -3   9       11.63       12.75      1.78 o
   3  -3   9       39.88       34.48      2.31 o
   4  -3   9       16.30       14.28      1.64 o
   5  -3   9       35.85       34.35      1.69 o
   6  -3   9       19.26       21.48      1.69 o
   7  -3   9       54.70       50.86      2.17 o
   8  -3   9       15.75       18.58      2.31 o
   9  -3   9       15.07       12.30      2.31 o
  10  -3   9        6.27        3.70      2.31 o
 -10  -2   9        0.83        1.07      2.26 o
  -9  -2   9        5.30        3.66      1.55 o
  -8  -2   9       59.46       61.93      4.53 o
  -7  -2   9       13.32       15.81      2.00 o
  -6  -2   9        0.02       -0.81      0.81 o
  -5  -2   9       11.52       14.23      1.26 o
  -4  -2   9       96.70       93.08      2.98 o
  -3  -2   9       47.25       41.68      1.72 o
  -2  -2   9       32.40       32.73      1.38 o
  -1  -2   9       66.28       64.76      1.75 o
   0  -2   9       57.03       59.02      2.24 o
   1  -2   9       38.17       40.27      1.95 o
   2  -2   9        2.40        4.94      1.37 o
   3  -2   9      124.27      123.66      5.32 o
   4  -2   9      679.71      649.14     13.83 o
   5  -2   9       16.23       14.76      1.46 o
   6  -2   9       27.63       29.03      2.31 o
   7  -2   9        2.94        1.54      0.89 o
   8  -2   9       65.55       68.60      3.39 o
   9  -2   9        3.04        6.62      2.20 o
  10  -2   9       32.90       37.45      2.96 o
  11  -2   9        0.14        1.28      2.20 o
 -10  -1   9        5.00        3.74      2.26 o
  -9  -1   9        0.49       -1.55      1.55 o
  -8  -1   9        0.16       -0.46      1.55 o
  -7  -1   9       29.36       26.99      2.20 o
  -6  -1   9        9.81       10.49      1.26 o
  -5  -1   9        2.46        1.28      0.86 o
  -4  -1   9      643.85      637.71     13.47 o
  -3  -1   9       49.61       49.45      1.87 o
  -2  -1   9       60.03       58.39      1.63 o
  -1  -1   9       39.46       42.62      1.48 o
   0  -1   9      125.80      123.12      3.03 o
   1  -1   9        0.05        0.00      1.23 o
   2  -1   9      105.61       88.38      2.68 o
   3  -1   9        0.65       -0.15      0.66 o
   4  -1   9      134.63      133.03      3.19 o
   5  -1   9      383.69      391.93     13.00 o
   6  -1   9       40.93       37.28      2.31 o
   7  -1   9       11.61       13.47      2.11 o
   8  -1   9       57.90       61.15      3.17 o
   9  -1   9       87.86       88.62      3.31 o
  10  -1   9       18.31       23.16      2.31 o
  11  -1   9        5.68        7.22      2.08 o
  12  -1   9        0.67        2.57      2.31 o
 -10   0   9        6.73       10.67      3.20 o
  -9   0   9       56.33       55.95      3.37 o
  -8   0   9       26.89       22.44      2.20 o
  -7   0   9       22.17       16.83      3.46 o
  -6   0   9        1.07       -0.80      1.39 o
  -5   0   9        1.99        0.80      1.07 o
  -4   0   9       97.29       82.72      2.78 o
  -3   0   9       14.84       17.59      1.55 o
  -2   0   9      168.75      158.48      3.67 o
  -1   0   9       33.66       34.18      1.50 o
   0   0   9        9.26       10.73      0.91 o
   1   0   9      449.29      427.68      9.01 o
   2   0   9        2.87        1.42      0.75 o
   3   0   9        2.16        2.29      0.64 o
   4   0   9      441.10      413.27      7.96 o
   5   0   9        7.61        8.02      1.08 o
   6   0   9      172.91      166.99      4.42 o
   7   0   9       15.38       13.76      1.30 o
   8   0   9       53.45       50.99      1.94 o
   9   0   9       11.34       11.13      1.54 o
  10   0   9       11.97       10.65      2.76 o
  11   0   9        0.51       -0.99      1.64 o
  12   0   9       39.50       45.67      3.21 o
  -9   1   9       40.61       45.36      3.77 o
  -8   1   9       71.69       67.84      2.98 o
  -7   1   9      338.69      343.99      8.21 o
  -6   1   9      144.20      143.70      4.22 o
  -5   1   9       16.47       15.37      1.26 o
  -4   1   9       17.84       18.09      1.40 o
  -3   1   9       41.23       44.29      1.72 o
  -2   1   9       26.37       23.47      1.28 o
  -1   1   9       65.63       67.86      1.98 o
   0   1   9       26.38       26.55      1.28 o
   1   1   9       44.19       46.83      1.67 o
   2   1   9       23.31       28.05      1.43 o
   3   1   9      131.96      131.75      2.81 o
   4   1   9       10.63       12.26      1.12 o
   5   1   9        2.06        2.77      0.92 o
   6   1   9      171.98      169.79      4.07 o
   7   1   9       46.79       42.52      2.00 o
   8   1   9        0.42       -0.53      1.13 o
   9   1   9       42.25       38.13      1.87 o
  10   1   9       24.14       24.15      1.70 o
  11   1   9       67.76       66.60      3.25 o
  12   1   9        1.59        3.51      2.56 o
  13   1   9        0.61       -2.56      2.56 o
  -9   2   9        4.53        0.53      2.26 o
  -8   2   9       15.13       14.74      1.81 o
  -7   2   9       10.76       17.32      1.81 o
  -6   2   9      227.93      214.52      5.12 o
  -5   2   9       57.88       63.26      2.27 o
  -4   2   9      271.49      264.42      5.50 o
  -3   2   9       32.28       28.56      1.23 o
  -2   2   9        0.02       -0.21      0.81 o
  -1   2   9      384.12      345.93      7.39 o
   0   2   9       48.74       51.25      1.67 o
   1   2   9        1.03        1.96      0.98 o
   2   2   9      123.84      145.41      3.68 o
   3   2   9      703.37      721.10     14.60 o
   4   2   9        2.07        3.31      0.67 o
   5   2   9        1.64        0.91      0.64 o
   6   2   9        0.03       -0.46      0.64 o
   7   2   9      276.71      249.71      6.35 o
   8   2   9       14.03       11.88      1.73 o
   9   2   9       19.77       22.40      1.46 o
  10   2   9      478.36      440.23      9.56 o
  11   2   9       25.73       28.13      2.00 o
  12   2   9        2.56        1.92      1.78 o
  13   2   9        1.05        0.00      2.67 o
  -9   3   9       14.71       21.44      2.67 o
  -8   3   9        0.23       -0.87      1.15 o
  -7   3   9       20.65       22.74      2.00 o
  -6   3   9      523.87      493.77      9.85 o
  -5   3   9        3.39        3.78      1.08 o
  -4   3   9        0.51        0.63      0.91 o
  -3   3   9       56.26       49.11      1.61 o
  -2   3   9        7.35        7.60      1.01 o
  -1   3   9       29.53       24.68      1.10 o
   0   3   9      205.47      209.55      3.59 o
   1   3   9      119.39      104.07      2.55 o
   2   3   9       66.69       80.54      2.36 o
   3   3   9        6.31        8.92      1.01 o
   4   3   9       63.13       54.11      1.55 o
   5   3   9        6.21        7.84      0.75 o
   6   3   9       12.19       14.18      1.04 o
   7   3   9       74.57       77.08      2.50 o
   8   3   9        0.10       -0.80      0.87 o
   9   3   9        8.54        7.63      1.54 o
  10   3   9        5.05        7.34      1.54 o
  11   3   9        0.01        0.27      1.57 o
  12   3   9        0.22        2.56      2.13 o
  13   3   9       12.92       12.78      2.56 o
  14   3   9        1.94       -0.85      1.78 o
  -8   4   9        4.18        4.48      1.78 o
  -7   4   9        1.23        1.20      1.37 o
  -6   4   9       31.05       25.95      1.94 o
  -5   4   9      150.77      154.41      3.99 o
  -4   4   9       13.54       14.95      1.17 o
  -3   4   9        2.62        3.63      0.84 o
  -2   4   9       12.47       14.43      0.97 o
  -1   4   9        5.57        7.44      0.73 o
   0   4   9       84.45       66.02      1.73 o
   1   4   9      124.38      129.86      3.03 o
   2   4   9      188.04      183.12      3.99 o
   3   4   9        3.20        4.27      1.07 o
   4   4   9        0.16       -0.56      0.56 o
   5   4   9      285.64      295.88      5.41 o
   6   4   9      207.08      195.86      4.51 o
   7   4   9      899.86      876.97     17.40 o
   8   4   9        0.44        0.27      0.87 o
   9   4   9        4.06        3.74      1.13 o
  10   4   9       17.77       17.43      1.55 o
  11   4   9      124.32      123.74      4.22 o
  12   4   9       10.20       11.69      2.67 o
  13   4   9        3.86        4.06      1.78 o
  14   4   9        0.29       -1.71      3.20 o
  -8   5   9        0.00        2.35      1.78 o
  -7   5   9       11.90       11.12      2.00 o
  -6   5   9       13.39       13.40      2.00 o
  -5   5   9       93.90       86.96      3.13 o
  -4   5   9        9.81       11.63      1.26 o
  -3   5   9       12.36       15.52      1.22 o
  -2   5   9       26.28       23.56      1.20 o
  -1   5   9       45.92       51.01      1.67 o
   0   5   9       41.67       39.10      1.41 o
   1   5   9       26.20       25.03      0.97 o
   2   5   9        4.59        8.60      0.75 o
   3   5   9       55.97       69.27      2.03 o
   4   5   9      151.77      154.07      3.68 o
   5   5   9        0.30        0.46      0.59 o
   6   5   9       29.13       23.58      1.17 o
   7   5   9       65.45       78.06      2.62 o
   8   5   9      197.75      188.38      6.79 o
   9   5   9        1.15        2.13      1.51 o
  10   5   9        3.51        3.47      0.87 o
  11   5   9        0.21       -1.38      1.38 o
  12   5   9       18.75       16.37      2.56 o
  13   5   9        0.76        1.07      1.78 o
  14   5   9        0.10       -1.78      1.78 o
  -7   6   9        1.86        2.77      2.13 o
  -6   6   9        3.49        4.57      1.55 o
  -5   6   9       18.16       18.17      2.00 o
  -4   6   9       86.47       80.91      2.90 o
  -3   6   9        0.48       -0.67      0.67 o
  -2   6   9       20.02       17.87      1.30 o
  -1   6   9       93.37       82.49      2.78 o
   0   6   9      355.27      364.02      8.05 o
   1   6   9        1.34        3.24      0.54 o
   2   6   9       81.26       90.33      2.11 o
   3   6   9      132.34      125.34      2.98 o
   4   6   9       47.14       40.67      2.00 o
   5   6   9        0.73       -0.46      0.59 o
   6   6   9        5.99        4.62      1.23 o
   7   6   9       38.67       38.24      2.20 o
   8   6   9        0.36       -0.18      1.23 o
   9   6   9       47.25       55.22      2.31 o
  10   6   9        6.19        6.22      0.87 o
  11   6   9       80.64       76.84      3.25 o
  12   6   9       11.63        7.47      2.26 o
  13   6   9        0.77        1.49      1.78 o
  14   6   9        3.06        2.35      1.78 o
  -7   7   9        1.17       -0.53      1.60 o
  -6   7   9       20.58       22.30      2.20 o
  -5   7   9       47.41       51.79      3.25 o
  -4   7   9        8.09        7.47      1.55 o
  -3   7   9       10.99       12.82      1.26 o
  -2   7   9       13.35       10.38      1.15 o
  -1   7   9        0.10       -0.77      0.77 o
   0   7   9        0.15       -0.67      0.67 o
   1   7   9       63.59       65.78      2.63 o
   2   7   9       27.66       21.61      1.15 o
   3   7   9      529.92      555.07     11.65 o
   4   7   9      613.89      548.54     11.25 o
   5   7   9        0.06       -0.21      0.81 o
   6   7   9       18.46       21.89      2.26 o
   7   7   9        0.07       -0.89      0.89 o
   8   7   9       22.89       17.52      1.40 o
   9   7   9       63.45       63.64      2.83 o
  10   7   9       12.50       10.43      1.37 o
  11   7   9        4.86        6.14      1.37 o
  12   7   9        0.47        1.07      1.78 o
  13   7   9       10.35        9.34      2.67 o
  14   7   9        0.51        2.35      1.78 o
  -6   8   9       13.11       13.94      2.00 o
  -5   8   9        7.56        8.96      1.64 o
  -4   8   9        6.03       11.20      2.39 o
  -3   8   9        2.61        2.27      1.37 o
  -2   8   9       32.04       32.37      1.81 o
  -1   8   9      155.82      154.29      4.07 o
   0   8   9      248.68      247.12      7.06 o
   1   8   9       25.81       25.89      2.00 o
   2   8   9       77.71       74.69      2.30 o
   3   8   9       10.48       10.87      1.08 o
   4   8   9        0.00        1.33      0.87 o
   5   8   9       16.69       20.70      1.40 o
   6   8   9       83.54       80.47      2.59 o
   7   8   9        9.55        4.37      2.00 o
   8   8   9        3.84        3.89      1.03 o
   9   8   9        2.63        1.33      1.93 o
  10   8   9        8.15        7.47      1.55 o
  11   8   9       14.25       16.56      2.26 o
  12   8   9       27.76       26.25      3.02 o
  13   8   9        5.52       10.17      2.26 o
  14   8   9        4.09        2.67      2.26 o
  -5   9   9        3.68        2.29      1.55 o
  -4   9   9        0.70        1.20      1.37 o
  -3   9   9       16.55       21.27      2.00 o
  -2   9   9       25.75       31.79      2.32 o
  -1   9   9      314.67      308.42      7.30 o
   0   9   9      485.87      487.15     13.70 o
   1   9   9      243.55      235.97      6.82 o
   2   9   9        1.55        0.36      1.68 o
   3   9   9        1.04        0.21      0.71 o
   4   9   9        6.56        4.46      1.15 o
   5   9   9       15.48       13.63      1.15 o
   6   9   9       34.61       37.03      2.00 o
   7   9   9      263.42      257.60      6.37 o
   8   9   9        9.72       14.08      1.40 o
   9   9   9        2.25        1.81      1.26 o
  10   9   9       68.73       67.28      3.25 o
  11   9   9        4.19        1.60      1.60 o
  12   9   9        0.74        0.21      1.78 o
  13   9   9        0.48        0.43      1.78 o
  14   9   9        1.90        2.67      2.26 o
  -4  10   9        8.23        7.24      1.85 o
  -3  10   9        0.01       -0.93      1.37 o
  -2  10   9       32.58       30.51      2.20 o
  -1  10   9        0.16        0.43      1.78 o
   0  10   9       35.48       42.48      2.75 o
   1  10   9       16.74       21.35      4.27 o
   2  10   9      185.53      185.70      7.43 o
   3  10   9      163.67      154.61      5.11 o
   4  10   9       30.01       25.86      1.70 o
   5  10   9        1.92        0.80      1.07 o
   6  10   9       29.64       35.35      1.81 o
   7  10   9        2.25        1.87      1.07 o
   8  10   9        0.12       -0.53      2.16 o
   9  10   9       57.13       57.61      3.38 o
  10  10   9        6.08        5.34      2.26 o
  11  10   9        0.02        1.07      1.51 o
  12  10   9        0.67       -1.78      1.78 o
  13  10   9        0.36       -1.28      3.74 o
  14  10   9       17.18       25.61      5.34 o
  -3  11   9        4.97        4.17      2.00 o
  -2  11   9        0.46       -2.13      3.20 o
  -1  11   9        1.55        1.07      3.20 o
   0  11   9       57.00       62.97      6.40 o
   1  11   9       27.73       21.35      4.27 o
   2  11   9      226.91      216.65     12.81 o
   3  11   9      112.44       99.38      3.87 o
   4  11   9       77.52       74.97      2.78 o
   5  11   9        1.14        0.00      1.15 o
   6  11   9       64.16       53.60      2.24 o
   7  11   9        6.30        6.40      1.15 o
   8  11   9       69.86       68.69      3.25 o
   9  11   9        2.51        1.68      2.16 o
  10  11   9        0.63        0.36      1.68 o
  11  11   9        0.36        2.13      2.67 o
  12  11   9        1.66        2.13      2.26 o
  13  11   9        4.16        1.60      2.26 o
  14  11   9       24.86       37.35      5.34 o
  -2  12   9       15.11        9.61      4.27 o
  -1  12   9        0.88       -3.20      3.20 o
   0  12   9       25.22       26.68      5.34 o
   1  12   9        2.13       -3.20      3.20 o
   2  12   9        2.00        3.20      3.20 o
   3  12   9       10.20        6.40      3.20 o
   4  12   9        0.39       -1.37      1.37 o
   5  12   9        0.63       -1.37      1.37 o
   6  12   9      169.60      159.79      5.11 o
   7  12   9       54.23       55.83      3.25 o
   8  12   9        8.47        8.18      1.85 o
   9  12   9        2.07       -1.33      1.57 o
  10  12   9       12.30       14.94      2.00 o
  11  12   9        2.69        3.20      2.26 o
  12  12   9        1.24        2.67      2.26 o
  13  12   9        7.89       12.81      4.27 o
  -1  13   9       12.30       14.94      4.27 o
   0  13   9        0.04       -3.20      3.20 o
   1  13   9        1.05        0.00      3.20 o
   2  13   9       34.08       33.08      5.34 o
   3  13   9       32.90       36.00      6.40 o
   4  13   9        3.52        7.93      1.85 o
   5  13   9       26.93       30.45      2.46 o
   6  13   9        1.69        0.80      1.37 o
   7  13   9        4.51        4.62      1.85 o
   8  13   9        8.30        5.18      1.55 o
   9  13   9        4.95        2.74      1.55 o
  10  13   9        1.70       -0.61      1.55 o
  11  13   9        0.00       -1.78      1.78 o
  12  13   9        4.21        5.87      2.26 o
   1  14   9       30.65       34.15      6.40 o
   2  14   9        5.40        0.00      3.20 o
   3  14   9        0.20       -1.07      3.20 o
   4  14   9       13.45       13.90      2.56 o
   5  14   9        0.02       -0.13      1.73 o
   6  14   9        0.04       -1.37      1.37 o
   7  14   9        1.57        2.44      1.55 o
   8  14   9       13.38       11.69      2.00 o
   9  14   9        3.71        1.78      1.85 o
  10  14   9        6.13        7.60      2.00 o
  11  14   9       39.81       48.81      5.22 o
   4  15   9        4.35        4.27      4.27 o
   5  15   9       11.04        9.81      2.56 o
   6  15   9        1.23        2.29      2.67 o
   7  15   9        9.04        9.91      2.56 o
   8  15   9        4.20        2.72      2.00 o
   9  15   9       10.15        9.82      2.20 o
  -3  -9  10       11.32       10.36      6.94 o
  -2  -9  10        7.26       -0.53      3.74 o
  -1  -9  10        7.57        5.57      3.33 o
  -6  -8  10        1.03       -1.22      2.56 o
  -5  -8  10        1.97       -2.56      2.56 o
  -4  -8  10        6.01        8.95      1.95 o
  -3  -8  10        7.27        6.40      1.81 o
  -2  -8  10        2.49       -0.47      1.53 o
  -1  -8  10        0.62       -1.46      1.46 o
   0  -8  10        2.81        4.11      1.49 o
   1  -8  10      113.41      114.84      5.03 o
   2  -8  10        1.63       -2.13      3.02 o
   3  -8  10        0.77       -3.20      4.27 o
  -7  -7  10       24.93       31.25      4.10 o
  -6  -7  10        0.00       -2.44      2.56 o
  -5  -7  10       51.13       55.50      4.86 o
  -4  -7  10        0.12       -2.01      2.01 o
  -3  -7  10        0.21       -2.00      2.00 o
  -2  -7  10        6.73        5.72      1.81 o
  -1  -7  10        0.75       -1.46      1.46 o
   0  -7  10        3.70        6.40      1.81 o
   1  -7  10        0.06        1.40      1.64 o
   2  -7  10      235.86      239.52      8.41 o
   3  -7  10        3.66        0.36      3.74 o
   4  -7  10        1.06       -1.07      4.27 o
   5  -7  10        0.44        0.00      5.34 o
  -8  -6  10        0.90       -0.53      2.26 o
  -7  -6  10       24.65       27.44      3.33 o
  -6  -6  10       69.45       86.07      6.40 o
  -5  -6  10       13.82       12.85      3.02 o
  -4  -6  10       10.66        6.40      2.20 o
  -3  -6  10       18.91       15.15      1.95 o
  -2  -6  10        3.20        1.63      1.69 o
  -1  -6  10       10.64        8.06      1.53 o
   0  -6  10        0.67        0.11      1.26 o
   1  -6  10       27.86       31.38      2.83 o
   2  -6  10        0.36        3.86      1.64 o
   3  -6  10      219.79      210.29      7.03 o
   4  -6  10        0.15       -0.71      2.13 o
   5  -6  10        0.01        1.42      2.13 o
   6  -6  10        3.92        6.40      5.34 o
  -9  -5  10        2.30        3.20      4.27 o
  -8  -5  10        0.01       -1.60      2.67 o
  -7  -5  10        7.63        5.03      2.56 o
  -6  -5  10       54.25       56.35      4.34 o
  -5  -5  10        2.02        1.07      2.26 o
  -4  -5  10       27.18       31.72      5.34 o
  -3  -5  10       15.77       12.95      2.12 o
  -2  -5  10        6.94        6.60      1.17 o
  -1  -5  10        0.16       -0.50      0.90 o
   0  -5  10        5.66        6.32      1.17 o
   1  -5  10       32.29       35.05      2.12 o
   2  -5  10        1.09        1.24      1.23 o
   3  -5  10        0.20        1.66      1.52 o
   4  -5  10       99.04      100.96      5.12 o
   5  -5  10        0.76        0.36      2.67 o
   6  -5  10       42.18       51.37      8.00 o
   7  -5  10       25.91       25.06      3.55 o
  -9  -4  10        7.47       11.52      2.56 o
  -8  -4  10        3.26        3.20      2.26 o
  -7  -4  10        0.95       -0.53      2.26 o
  -6  -4  10        7.85        9.45      2.56 o
  -5  -4  10       41.81       47.83      4.10 o
  -4  -4  10       33.95       36.67      2.68 o
  -3  -4  10        4.11        2.73      1.83 o
  -2  -4  10       11.74       12.35      1.28 o
  -1  -4  10       32.40       32.32      2.01 o
   0  -4  10       63.40       63.81      2.40 o
   1  -4  10        0.00       -0.15      0.84 o
   2  -4  10       11.61       12.48      1.68 o
   3  -4  10        1.13        1.15      1.64 o
   4  -4  10        4.44        6.40      2.01 o
   5  -4  10       42.13       46.88      2.50 o
   6  -4  10        0.15        3.56      2.67 o
   7  -4  10       18.41       20.89      2.75 o
   8  -4  10       10.73       14.50      2.75 o
   9  -4  10       14.95        9.61      5.34 o
  -9  -3  10        0.37       -0.46      1.55 o
  -8  -3  10       13.14       15.64      2.20 o
  -7  -3  10       21.93       27.34      2.20 o
  -6  -3  10       12.20       13.02      1.64 o
  -5  -3  10       13.85       17.13      2.56 o
  -4  -3  10        0.76        0.58      1.15 o
  -3  -3  10        3.09        2.91      1.19 o
  -2  -3  10        0.01       -0.83      0.83 o
  -1  -3  10       12.84        9.80      0.85 o
   0  -3  10       13.40       16.21      1.05 o
   1  -3  10      155.82      153.31      4.22 o
   2  -3  10      109.17       98.56      4.07 o
   3  -3  10       40.46       48.92      2.83 o
   4  -3  10      114.72      104.05      6.67 o
   5  -3  10        0.09       -0.36      1.91 o
   6  -3  10        6.65        9.37      2.82 o
   7  -3  10       10.21       13.22      2.36 o
   8  -3  10        4.17        5.03      1.98 o
   9  -3  10       52.36       43.76      5.34 o
  10  -3  10        4.93        8.54      5.34 o
  -9  -2  10        0.46       -0.71      1.85 o
  -8  -2  10       10.38       10.38      2.59 o
  -7  -2  10        0.65        0.46      1.62 o
  -6  -2  10       23.28       23.84      2.20 o
  -5  -2  10       25.05       24.29      1.81 o
  -4  -2  10        4.87        6.31      1.26 o
  -3  -2  10        0.00        2.19      1.09 o
  -2  -2  10        5.13        3.91      0.66 o
  -1  -2  10       41.46       39.32      1.37 o
   0  -2  10      275.90      271.92      6.37 o
   1  -2  10       23.27       22.47      1.81 o
   2  -2  10       58.12       50.03      2.83 o
   3  -2  10        9.67       13.87      1.64 o
   4  -2  10      258.72      240.02      9.28 o
   5  -2  10       25.93       30.83      2.03 o
   6  -2  10        1.91        1.72      1.64 o
   7  -2  10       30.20       33.27      2.83 o
   8  -2  10       42.08       44.91      2.46 o
   9  -2  10       74.09       78.98      4.22 o
  10  -2  10       10.21       10.31      2.31 o
  -9  -1  10        0.07       -1.83      1.94 o
  -8  -1  10       18.59       12.41      2.00 o
  -7  -1  10        1.72        3.77      2.40 o
  -6  -1  10        6.69        8.30      1.96 o
  -5  -1  10       22.77       21.67      1.70 o
  -4  -1  10       19.73       18.48      1.69 o
  -3  -1  10       52.58       53.08      2.03 o
  -2  -1  10       75.88       69.91      2.43 o
  -1  -1  10        1.12        0.00      0.92 o
   0  -1  10        4.04        3.78      1.39 o
   1  -1  10        5.24        7.60      1.55 o
   2  -1  10        4.78        5.26      1.01 o
   3  -1  10       25.62       27.54      1.90 o
   4  -1  10       83.30       92.83      3.13 o
   5  -1  10        8.40       10.84      1.46 o
   6  -1  10       17.58       19.01      2.00 o
   7  -1  10       11.37       16.48      2.00 o
   8  -1  10       50.70       48.03      2.96 o
   9  -1  10      224.10      233.72      6.13 o
  10  -1  10       16.63       15.75      2.58 o
  11  -1  10        0.13       -1.69      1.69 o
  -9   0  10        0.76       -1.69      1.69 o
  -8   0  10       14.39       13.89      2.00 o
  -7   0  10        9.32        9.14      2.00 o
  -6   0  10        0.44       -1.23      1.23 o
  -5   0  10        0.00       -1.07      1.07 o
  -4   0  10       14.13       13.80      1.26 o
  -3   0  10       12.44       15.33      1.50 o
  -2   0  10      406.02      391.13      8.62 o
  -1   0  10        1.88        3.55      1.02 o
   0   0  10      418.04      429.61      8.17 o
   1   0  10      163.36      167.18      4.22 o
   2   0  10       66.64       56.10      1.98 o
   3   0  10       72.49       66.44      2.16 o
   4   0  10        6.73       10.52      1.01 o
   5   0  10        0.68       -0.69      0.82 o
   6   0  10        8.20       11.81      1.26 o
   7   0  10       54.76       57.34      2.96 o
   8   0  10       23.34       27.47      2.31 o
   9   0  10       37.00       35.95      2.17 o
  10   0  10       20.06       19.41      2.31 o
  11   0  10        4.26        2.20      1.69 o
  12   0  10        3.45        2.41      1.69 o
  -9   1  10        0.80        1.07      1.85 o
  -8   1  10       69.83       64.56      2.98 o
  -7   1  10      231.85      234.85      6.23 o
  -6   1  10        5.03        3.96      1.55 o
  -5   1  10        2.85        2.04      1.15 o
  -4   1  10        7.67        6.92      1.54 o
  -3   1  10        9.93        9.04      1.15 o
  -2   1  10        9.26        9.46      0.90 o
  -1   1  10        0.79        2.67      1.51 o
   0   1  10      238.85      254.41      5.22 o
   1   1  10       57.48       80.13      6.32 o
   2   1  10      143.72      140.21      3.30 o
   3   1  10       88.08       89.02      3.25 o
   4   1  10       25.07       25.38      1.33 o
   5   1  10       58.28       49.36      1.72 o
   6   1  10      105.11      113.01      4.93 o
   7   1  10       15.59       23.48      3.20 o
   8   1  10       28.12       34.00      4.56 o
   9   1  10       88.18       89.83      3.07 o
  10   1  10       27.18       23.96      1.91 o
  11   1  10        4.95        2.87      1.84 o
  12   1  10        5.18        4.14      2.75 o
  -8   2  10       11.64        8.31      1.70 o
  -7   2  10      152.62      148.41      4.61 o
  -6   2  10       69.47       71.73      2.98 o
  -5   2  10      249.54      238.33      5.40 o
  -4   2  10        0.01       -0.85      0.92 o
  -3   2  10       11.59       12.03      1.26 o
  -2   2  10       52.54       51.11      2.03 o
  -1   2  10        8.23       11.75      1.40 o
   0   2  10        7.61       12.43      1.01 o
   1   2  10      100.71      106.85      2.70 o
   2   2  10       42.45       50.79      2.93 o
   3   2  10       36.02       43.90      1.81 o
   4   2  10      124.18      143.06      3.63 o
   5   2  10       18.99       23.84      2.46 o
   6   2  10       56.95       56.62      1.91 o
   7   2  10       54.79       51.74      2.20 o
   8   2  10       17.17       17.62      1.55 o
   9   2  10      105.09      105.28      8.46 o
  10   2  10       77.02       77.64      2.59 o
  11   2  10      100.36       99.55     11.21 o
  12   2  10        6.58        2.99      1.78 o
  13   2  10        0.99       -3.20      3.20 o
  -8   3  10       13.21       17.19      1.95 o
  -7   3  10       30.29       36.57      2.62 o
  -6   3  10       46.41       53.49      2.90 o
  -5   3  10       22.75       18.14      3.20 o
  -4   3  10       25.18       31.59      2.41 o
  -3   3  10      153.35      139.62      3.18 o
  -2   3  10        3.59        4.35      1.08 o
  -1   3  10      159.54      165.38      3.43 o
   0   3  10       48.58       53.55      2.33 o
   1   3  10        6.72        5.01      0.88 o
   2   3  10      167.25      181.92      3.99 o
   3   3  10       61.34       64.54      2.08 o
   4   3  10       95.38      110.35      3.72 o
   5   3  10        5.26        4.34      0.81 o
   6   3  10       22.94       18.91      1.17 o
   7   3  10       71.75       75.16      2.83 o
   8   3  10       32.91       33.73      2.00 o
   9   3  10      102.94      106.92      4.57 o
  10   3  10       77.79       66.74      3.15 o
  11   3  10       99.15      106.42      3.87 o
  12   3  10       75.70       69.87      5.34 o
  13   3  10        1.25        1.92      1.78 o
  -8   4  10        2.17        1.07      2.26 o
  -7   4  10       10.43        8.25      2.00 o
  -6   4  10       69.53       57.15      2.90 o
  -5   4  10       98.10      102.49     11.21 o
  -4   4  10       24.87       26.21      1.58 o
  -3   4  10       76.13       69.52      2.25 o
  -2   4  10       76.09       70.53      2.27 o
  -1   4  10       47.86       51.50      1.73 o
   0   4  10       15.50       23.44      2.67 o
   1   4  10      209.79      227.37      4.61 o
   2   4  10       26.87       26.63      1.29 o
   3   4  10       51.89       65.77      2.36 o
   4   4  10      205.14      208.98      3.87 o
   5   4  10       41.19       75.82      3.54 o
   6   4  10      129.80      143.21      3.12 o
   7   4  10        3.53        4.93      1.69 o
   8   4  10        7.48       10.73      1.37 o
   9   4  10       40.14       37.20      3.74 o
  10   4  10       22.48       22.14      1.64 o
  11   4  10       14.98        9.49      1.55 o
  12   4  10        2.08        0.64      1.78 o
  13   4  10        1.82       -0.21      1.78 o
  14   4  10        4.88        3.20      3.20 o
  -7   5  10        0.11        0.13      1.37 o
  -6   5  10        4.00        4.62      1.85 o
  -5   5  10       45.08       42.60      2.63 o
  -4   5  10       15.79       19.60      3.35 o
  -3   5  10       49.31       49.35      2.06 o
  -1   5  10       59.91       56.29      4.78 o
   0   5  10       63.69       72.18      1.89 o
   1   5  10       98.81       89.19      2.68 o
   2   5  10       65.77       74.02      2.06 o
   3   5  10        0.03       -0.57      0.57 o
   4   5  10      106.14      135.48      4.07 o
   6   5  10      100.90       97.26      3.72 o
   7   5  10      280.53      291.80      9.66 o
   8   5  10       11.93        9.75      1.78 o
   9   5  10       20.64       26.72      2.26 o
  10   5  10       26.90       21.56      1.81 o
  11   5  10        0.01       -0.27      0.94 o
  12   5  10       20.04       18.97      2.56 o
  13   5  10        0.95        0.21      1.78 o
  14   5  10        0.04       -0.85      1.78 o
  -7   6  10       19.85       22.32      3.04 o
  -6   6  10       55.93       51.57      4.95 o
  -5   6  10       41.37       41.29      2.63 o
  -4   6  10        1.23        2.13      1.37 o
  -3   6  10        0.05        1.07      1.39 o
  -2   6  10        0.77       -0.64      0.81 o
  -1   6  10       52.17       46.07      2.24 o
   0   6  10      124.08      141.51      5.27 o
   1   6  10        9.10        4.27      2.13 o
   2   6  10      180.44      177.89      5.64 o
   3   6  10       61.72       63.48      2.90 o
   4   6  10      391.12      431.47     10.60 o
   5   6  10       51.31       45.67      1.95 o
   6   6  10       15.65       14.65      1.37 o
   7   6  10       30.48       29.32      2.63 o
   8   6  10       39.63       37.68      3.09 o
   9   6  10       64.97       62.50      2.44 o
  10   6  10        4.15        4.19      0.91 o
  11   6  10       37.52       34.66      2.20 o
  12   6  10        0.48       -2.13      3.20 o
  13   6  10        2.55        1.28      1.78 o
  14   6  10        2.95        6.10      2.56 o
  -6   7  10        0.46        3.12      1.64 o
  -5   7  10      140.91      141.27      5.11 o
  -4   7  10        0.16        2.13      1.37 o
  -3   7  10        0.44        1.60      1.89 o
  -2   7  10       22.60       25.32      1.70 o
  -1   7  10        3.49        1.75      1.15 o
   0   7  10      369.67      344.27      7.67 o
   1   7  10        7.82       11.74      2.13 o
   2   7  10        0.99        2.67      1.07 o
   3   7  10      210.27      201.95      4.84 o
   4   7  10        5.26        4.37      0.98 o
   5   7  10      187.65      178.71      5.11 o
   6   7  10        0.95        1.42      1.23 o
   7   7  10       37.35       41.79      2.46 o
   8   7  10       48.06       50.06      1.95 o
   9   7  10       50.41       47.64      2.20 o
  10   7  10       16.48       19.02      1.81 o
  11   7  10       34.65       31.61      2.61 o
  12   7  10        8.35       11.43      2.26 o
  13   7  10       53.68       56.16      4.10 o
  14   7  10        4.09        5.03      2.56 o
  -6   8  10        6.18        3.35      2.56 o
  -5   8  10        1.55        2.13      1.37 o
  -4   8  10       30.43       27.46      2.46 o
  -3   8  10       23.25       25.41      2.08 o
  -2   8  10       32.12       39.23      2.63 o
  -1   8  10       11.53       11.45      1.46 o
   0   8  10        2.71        3.47      1.37 o
   1   8  10        7.66       12.47      1.37 o
   2   8  10        2.07        1.07      0.73 o
   3   8  10      179.22      177.41      5.98 o
   4   8  10       24.55       24.94      2.56 o
   5   8  10      121.74      131.43      3.68 o
   6   8  10       68.99       67.57      2.50 o
   7   8  10        0.00       -0.43      1.08 o
   8   8  10      305.00      313.76      7.19 o
   9   8  10       41.94       48.11      3.50 o
  10   8  10      101.68       99.01      3.87 o
  11   8  10       25.20       27.83      5.87 o
  12   8  10        1.14        3.20      2.67 o
  13   8  10        6.20        9.66      2.26 o
  14   8  10        7.13       11.74      4.27 o
  -5   9  10        0.02       -1.55      1.55 o
  -4   9  10        7.06        5.83      1.64 o
  -3   9  10        2.75        5.66      1.64 o
  -2   9  10       31.71       39.69      2.63 o
  -1   9  10       12.12       12.81      2.26 o
   0   9  10      216.04      239.83      7.06 o
   1   9  10       32.95       33.14      2.31 o
   2   9  10      105.28      108.57      5.12 o
   3   9  10       24.26       23.76      2.00 o
   4   9  10        0.49        0.87      0.91 o
   5   9  10       17.86       19.36      1.40 o
   6   9  10       71.86       78.11      5.58 o
   7   9  10       44.28       41.79      2.16 o
   8   9  10       74.83       75.88      2.90 o
   9   9  10      334.58      334.86      7.86 o
  10   9  10       38.24       35.59      2.63 o
  11   9  10        1.06        1.71      1.78 o
  12   9  10        0.00        1.28      1.78 o
  13   9  10        4.48        3.20      2.26 o
  14   9  10        1.56        4.27      3.20 o
  -4  10  10        8.55       10.30      2.00 o
  -3  10  10        3.58        5.69      1.85 o
  -2  10  10       10.03       12.10      2.67 o
  -1  10  10        0.19        2.77      1.78 o
   0  10  10        9.25       11.74      4.27 o
   1  10  10      715.20      684.11     32.02 o
   2  10  10       12.03       14.58      2.56 o
   3  10  10      113.91      132.57      6.94 o
   4  10  10       29.13       26.59      2.00 o
   5  10  10        3.05       -0.19      1.15 o
   6  10  10        7.26        5.05      1.15 o
   7  10  10       42.30       45.79      2.24 o
   8  10  10      135.98      140.37      4.93 o
   9  10  10      228.69      242.61      6.93 o
  10  10  10       55.63       58.41      3.77 o
  11  10  10       20.75       20.93      3.02 o
  12  10  10        0.20       -0.43      1.78 o
  13  10  10       17.25       15.78      2.56 o
  14  10  10        0.08       -1.07      3.20 o
  -3  11  10        0.59        1.07      4.27 o
  -2  11  10        0.03       -1.07      3.20 o
  -1  11  10        2.74        3.20      3.20 o
   0  11  10       11.92       11.74      4.27 o
   1  11  10       28.57       32.02      5.34 o
   2  11  10       96.70       94.99      7.47 o
   3  11  10        0.48        2.13      3.20 o
   4  11  10        1.61        0.93      1.73 o
   5  11  10        0.44       -1.07      1.15 o
   6  11  10       51.94       45.25      2.24 o
   7  11  10        5.04        3.56      1.85 o
   8  11  10        1.84        2.67      1.89 o
   9  11  10        0.22        0.27      1.37 o
  10  11  10       10.33       11.23      2.26 o
  11  11  10        1.28        1.60      2.26 o
  12  11  10        7.18       11.23      2.26 o
  13  11  10        0.08       -1.49      1.78 o
  -2  12  10       31.87       32.02      5.34 o
  -1  12  10        3.26        2.13      4.27 o
   0  12  10       18.99       26.68      5.34 o
   1  12  10        8.91        4.27      3.20 o
   2  12  10        0.37        0.00      3.20 o
   3  12  10       16.56       16.01      4.27 o
   4  12  10        5.67        6.10      5.87 o
   5  12  10       23.53       22.78      2.18 o
   6  12  10       26.60       31.36      2.46 o
   7  12  10       69.99       64.73      3.25 o
   8  12  10       15.30       11.41      1.85 o
   9  12  10        3.20        6.76      1.85 o
  10  12  10        3.39        3.91      1.85 o
  11  12  10       10.70       14.94      2.56 o
  12  12  10        3.20        5.34      2.26 o
  13  12  10        4.62        3.20      3.20 o
   0  13  10        0.00       -3.20      3.20 o
   1  13  10        0.36       -3.20      3.20 o
   2  13  10        0.01        0.00      3.20 o
   3  13  10        8.43        5.03      2.56 o
   4  13  10        0.75        1.07      2.26 o
   5  13  10       30.12       30.11      2.63 o
   6  13  10        5.07        0.93      1.73 o
   7  13  10       24.93       26.18      2.65 o
   8  13  10        2.32        0.61      1.55 o
   9  13  10       11.88       13.94      2.00 o
  10  13  10       16.16       16.29      2.20 o
  11  13  10        0.27       -2.13      2.13 o
  12  13  10       14.25       20.28      4.27 o
   2  14  10        2.83        1.07      4.27 o
   3  14  10        5.26        5.64      2.56 o
   4  14  10       20.44       19.45      3.02 o
   5  14  10        0.23       -1.28      1.78 o
   6  14  10        2.51        0.13      1.37 o
   7  14  10       32.47       34.33      2.83 o
   8  14  10        0.15       -1.55      1.55 o
   9  14  10        1.40       -1.07      1.85 o
  10  14  10        0.60       -1.78      1.85 o
  11  14  10        0.02        1.49      3.20 o
   5  15  10        0.27        2.13      3.20 o
   6  15  10        1.54       -1.78      1.85 o
   7  15  10        5.79        9.93      2.00 o
   8  15  10       12.31       11.90      2.20 o
  -3  -8  11       13.33       13.87      3.77 o
  -2  -8  11       14.11       14.94      3.77 o
  -1  -8  11        1.63       -0.71      3.33 o
   0  -8  11        3.17        4.80      3.02 o
  -6  -7  11        1.02        0.00      4.27 o
  -5  -7  11        0.74       -2.56      2.56 o
  -4  -7  11        0.70       -1.83      2.56 o
  -3  -7  11        1.15       -0.69      1.81 o
  -2  -7  11        3.68        3.51      1.81 o
  -1  -7  11        2.09        1.83      1.81 o
   0  -7  11        4.47        4.04      1.81 o
   1  -7  11       37.51       36.29      2.59 o
   2  -7  11       56.25       72.23      5.28 o
   3  -7  11       47.99       58.70      7.47 o
  -7  -6  11        0.04       -1.07      4.27 o
  -6  -6  11       27.21       34.83      6.94 o
  -5  -6  11       68.96       80.83      5.62 o
  -4  -6  11        0.04       -0.76      2.56 o
  -3  -6  11        1.53       -0.50      1.70 o
  -2  -6  11        0.06       -1.46      1.46 o
  -1  -6  11        0.63        0.50      1.46 o
   0  -6  11        0.00       -0.57      1.46 o
   1  -6  11       39.58       38.95      2.50 o
   2  -6  11       84.22       87.97      4.89 o
   3  -6  11        0.86        3.10      2.20 o
   4  -6  11       52.56       53.06      4.34 o
   5  -6  11        7.30       14.94      5.34 o
  -8  -5  11        0.85       -2.13      4.27 o
  -7  -5  11        0.71       -2.56      2.56 o
  -6  -5  11       18.09       20.56      3.33 o
  -5  -5  11       23.36       34.15      3.77 o
  -4  -5  11       15.47       19.21      3.33 o
  -3  -5  11       17.61       23.48      3.33 o
  -2  -5  11       17.33       25.02      2.62 o
  -1  -5  11        5.93        4.51      1.40 o
   0  -5  11        5.37        2.85      1.17 o
   1  -5  11        2.28        5.24      1.20 o
   2  -5  11        1.03        2.45      1.63 o
   3  -5  11        0.70        3.59      2.00 o
   4  -5  11       63.88       63.15      9.61 o
   5  -5  11       59.19       67.06      6.40 o
   6  -5  11        2.77        0.00      3.20 o
   7  -5  11        1.75        5.34      5.34 o
  -8  -4  11        0.03       -1.07      4.27 o
  -7  -4  11        1.42        0.00      2.56 o
  -6  -4  11       10.03        9.07      3.02 o
  -5  -4  11        1.03        1.07      4.27 o
  -4  -4  11        0.88       -1.60      2.26 o
  -3  -4  11        1.71        1.60      2.26 o
  -2  -4  11        0.94       -0.53      1.12 o
  -1  -4  11        0.06        0.53      0.81 o
   0  -4  11       26.34       27.74      1.67 o
   1  -4  11        1.39        1.40      0.81 o
   2  -4  11       37.89       43.19      2.83 o
   3  -4  11        3.77        3.28      1.64 o
   4  -4  11        2.70        4.93      2.61 o
   5  -4  11        9.53       12.09      2.75 o
   6  -4  11        6.24        5.34      3.20 o
   7  -4  11        1.11        2.59      2.67 o
   8  -4  11        0.62        0.00      4.27 o
  -8  -3  11        0.20        0.33      1.64 o
  -7  -3  11       10.08       10.98      2.56 o
  -6  -3  11        2.49        1.07      2.26 o
  -5  -3  11        0.09        0.53      2.26 o
  -4  -3  11       25.44       31.56      3.33 o
  -3  -3  11        1.06        0.91      1.55 o
  -2  -3  11        7.46        8.78      1.55 o
  -1  -3  11       37.21       43.11      1.97 o
   0  -3  11       55.88       51.53      2.43 o
   1  -3  11      150.99      150.24      4.39 o
   2  -3  11       10.95        9.97      1.46 o
   3  -3  11        0.12        0.76      1.55 o
   4  -3  11        5.20        5.91      1.64 o
   5  -3  11        0.02        0.36      1.91 o
   6  -3  11        6.03        7.47      1.98 o
   7  -3  11       19.10       19.53      2.75 o
   8  -3  11        0.70        0.00      1.91 o
   9  -3  11       22.02       29.05      4.80 o
  -9  -2  11        9.67        8.69      2.56 o
  -8  -2  11        4.97        3.49      2.00 o
  -7  -2  11        1.64        0.71      2.68 o
  -6  -2  11        4.41        6.40      1.64 o
  -5  -2  11        0.00       -1.55      1.55 o
  -4  -2  11       16.95       15.99      2.15 o
  -3  -2  11       30.60       36.24      1.87 o
  -2  -2  11        6.19        5.79      0.97 o
  -1  -2  11        4.13        1.87      0.88 o
   0  -2  11        8.55        4.86      1.54 o
   1  -2  11        4.66        5.34      1.40 o
   2  -2  11        0.03        1.81      1.26 o
   3  -2  11       57.23       55.63      2.83 o
   4  -2  11       62.80       73.84      3.45 o
   5  -2  11        1.14        2.13      1.91 o
   6  -2  11        6.73        5.42      1.64 o
   7  -2  11        0.63       -0.74      1.84 o
   8  -2  11       24.53       26.43      2.44 o
   9  -2  11        0.59       -1.23      1.64 o
  10  -2  11        2.97        3.54      2.31 o
  -9  -1  11        5.85        2.13      4.27 o
  -8  -1  11        9.78        7.37      2.00 o
  -7  -1  11        0.20       -1.37      1.58 o
  -6  -1  11        1.63       -0.15      1.55 o
  -5  -1  11        2.40        0.00      1.55 o
  -4  -1  11      112.08      103.87      3.53 o
  -3  -1  11       58.30       64.26      2.43 o
  -2  -1  11        0.19       -1.08      1.08 o
  -1  -1  11        8.51        6.97      1.37 o
   0  -1  11       11.05       11.35      1.40 o
   1  -1  11       23.65       24.37      1.95 o
   2  -1  11       45.36       44.86      2.24 o
   3  -1  11        0.13        0.00      2.01 o
   4  -1  11        0.15        0.58      1.15 o
   5  -1  11       83.12       78.16      3.13 o
   6  -1  11       27.76       29.40      3.16 o
   7  -1  11       24.70       23.10      2.31 o
   8  -1  11        0.64       -1.07      1.64 o
   9  -1  11       28.83       29.59      2.52 o
  10  -1  11        0.07        0.45      3.42 o
  11  -1  11        5.73        7.65      2.31 o
  -9   0  11        4.98        1.07      4.27 o
  -8   0  11        0.48       -2.18      2.18 o
  -7   0  11       58.32       61.62      3.45 o
  -6   0  11        1.40       -1.73      2.61 o
  -5   0  11       28.24       25.61      2.20 o
  -4   0  11        5.30        6.30      1.26 o
  -3   0  11      297.11      284.35      6.76 o
  -2   0  11      103.55       99.75      2.98 o
  -1   0  11       38.50       40.84      2.20 o
   0   0  11        2.14        0.80      1.57 o
   1   0  11      274.06      269.21      6.23 o
   2   0  11       13.20       10.88      1.45 o
   3   0  11       91.67       88.70      2.44 o
   4   0  11        0.57       -0.69      0.78 o
   5   0  11       16.72       19.57      1.33 o
   6   0  11       97.10       90.62      3.59 o
   7   0  11        1.30        1.48      1.64 o
   8   0  11       30.41       33.07      2.52 o
   9   0  11      111.29      124.06      4.85 o
  10   0  11      166.52      160.82      5.80 o
  11   0  11        4.05        3.78      2.08 o
  -8   1  11       50.46       54.87      2.98 o
  -7   1  11       46.27       52.37      2.90 o
  -6   1  11        3.49        4.27      1.85 o
  -5   1  11       13.84       11.65      2.00 o
  -4   1  11       13.18       18.38      1.70 o
  -3   1  11      111.66       95.89      2.98 o
  -2   1  11        3.22        2.21      0.84 o
  -1   1  11        0.99       -0.53      1.07 o
   0   1  11        2.62        5.03      1.55 o
   1   1  11       60.86       67.72      2.46 o
   2   1  11     1133.26     1147.60     20.54 o
   3   1  11       43.91       35.59      1.77 o
   4   1  11        2.22        3.14      0.91 o
   5   1  11        5.51        5.91      1.08 o
   6   1  11        5.05        5.55      1.26 o
   7   1  11       14.94       14.83      1.39 o
   8   1  11       23.14       28.02      1.87 o
   9   1  11      126.37      122.57      4.85 o
  10   1  11       15.06       13.62      2.31 o
  11   1  11        2.96        0.00      2.56 o
  12   1  11        8.48        7.47      3.33 o
  -8   2  11        1.69        2.92      1.70 o
  -7   2  11       48.59       56.32      2.90 o
  -6   2  11      246.76      237.02      6.34 o
  -5   2  11       27.00       25.10      2.01 o
  -4   2  11        2.26        2.91      1.15 o
  -3   2  11       35.65       38.13      2.03 o
  -2   2  11       57.58       52.79      1.83 o
  -1   2  11       11.34       11.27      1.54 o
   0   2  11       31.05       33.30      1.81 o
   1   2  11      811.58      781.63     14.26 o
   2   2  11       55.35       58.78      2.06 o
   3   2  11       27.93       33.53      1.58 o
   4   2  11       26.69       20.49      1.19 o
   5   2  11        1.82       -0.77      0.77 o
   6   2  11       58.97       53.86      2.06 o
   7   2  11       55.16       55.73      2.63 o
   8   2  11        0.11       -1.23      1.23 o
   9   2  11       18.26       22.01      2.00 o
  10   2  11       59.33       63.86      2.96 o
  11   2  11       21.46       18.14      4.27 o
  12   2  11        0.67        1.07      3.20 o
  -8   3  11        6.43        6.40      4.27 o
  -7   3  11       29.73       34.98      2.36 o
  -6   3  11       26.78       28.54      2.36 o
  -5   3  11       16.12       18.84      1.81 o
  -4   3  11        6.49        8.45      1.28 o
  -3   3  11       15.82       17.45      1.75 o
  -2   3  11       21.25       16.22      1.19 o
  -1   3  11        0.13       -0.30      0.71 o
   0   3  11       43.10       35.66      1.67 o
   1   3  11        7.99        5.44      1.26 o
   2   3  11        4.64        6.78      0.97 o
   3   3  11        5.44        4.92      1.45 o
   4   3  11       73.86       72.93      2.13 o
   5   3  11       46.11       48.55      1.69 o
   6   3  11      207.45      207.83      4.56 o
   7   3  11      131.48      128.00      4.76 o
   8   3  11       15.54       17.52      1.55 o
   9   3  11       20.06       12.81      2.26 o
  10   3  11       27.83       28.44      2.56 o
  11   3  11      118.09      117.69      9.07 o
  12   3  11       30.29       24.26      4.27 o
  13   3  11        3.14        5.34      4.27 o
  -7   4  11        2.64       -0.32      1.26 o
  -6   4  11        4.92        2.64      1.30 o
  -5   4  11        6.00        7.76      1.70 o
  -4   4  11      118.36      117.57      3.98 o
  -3   4  11        0.98       -0.30      1.01 o
  -2   4  11      585.29      552.96     10.73 o
  -1   4  11      113.18      106.72      2.63 o
   0   4  11        5.73        8.09      1.08 o
   1   4  11        0.02       -0.87      1.15 o
   2   4  11        7.40        7.03      1.08 o
   3   4  11       20.52       16.01      1.39 o
   4   4  11        5.78        5.75      1.08 o
   5   4  11       13.42       11.71      1.08 o
   6   4  11        1.50        3.38      0.87 o
   7   4  11       32.77       32.86      1.94 o
   8   4  11       41.51       37.12      4.80 o
   9   4  11        1.09        0.00      1.51 o
  10   4  11        4.04        1.71      1.78 o
  11   4  11       56.57       54.45      3.77 o
  12   4  11       19.28       14.25      2.56 o
  13   4  11       10.94       13.87      2.56 o
  -7   5  11        4.18        3.96      2.56 o
  -6   5  11        9.87       11.44      2.00 o
  -5   5  11       10.33        7.83      1.85 o
  -4   5  11       18.93       18.41      2.00 o
  -3   5  11       17.40       15.80      1.43 o
  -2   5  11       11.42       11.88      1.28 o
  -1   5  11      297.87      265.94      5.75 o
   0   5  11        9.59       11.01      1.17 o
   1   5  11      166.05      170.24      5.91 o
   2   5  11        6.55        3.20      1.55 o
   3   5  11       32.38       32.13      1.58 o
   4   5  11        6.67        3.42      1.26 o
   5   5  11        0.72        0.53      1.07 o
   6   5  11        6.72        7.16      0.95 o
   7   5  11       14.37       14.37      1.85 o
   8   5  11       99.24      102.46      6.40 o
   9   5  11        0.05        0.53      1.60 o
  10   5  11        3.10        1.07      1.78 o
  11   5  11        0.24        0.29      0.91 o
  12   5  11        1.25       -0.43      1.78 o
  13   5  11        1.22        4.27      2.26 o
  -7   6  11        2.33        3.20      4.27 o
  -6   6  11        0.24        0.76      1.94 o
  -5   6  11       13.76       16.57      2.15 o
  -4   6  11       25.27       30.89      2.63 o
  -3   6  11        3.73        3.60      1.37 o
  -2   6  11       11.67        9.18      1.26 o
  -1   6  11       24.97       27.18      1.70 o
   0   6  11      217.75      215.70      5.15 o
   1   6  11       26.51       23.03      2.37 o
   2   6  11        0.09        0.00      2.13 o
   3   6  11       13.68        7.83      1.78 o
   4   6  11      160.30      162.04      4.85 o
   5   6  11       45.81       42.81      2.16 o
   6   6  11        6.38        6.00      1.41 o
   7   6  11       11.05       12.37      1.55 o
   8   6  11        8.83       11.27      2.13 o
   9   6  11        1.58        2.13      2.13 o
  10   6  11        8.32        9.16      2.26 o
  11   6  11       20.12       22.65      1.64 o
  12   6  11       50.92       46.58      3.77 o
  13   6  11        0.09       -1.49      1.78 o
  14   6  11        2.28        1.07      3.20 o
  -6   7  11       11.33       15.18      3.20 o
  -5   7  11       48.23       49.03      3.25 o
  -4   7  11       56.28       57.36      3.25 o
  -3   7  11       41.67       47.82      2.63 o
  -2   7  11        6.57        3.74      1.37 o
  -1   7  11       23.96       24.54      2.31 o
   0   7  11        3.27        3.60      1.37 o
   1   7  11       21.82       17.72      1.61 o
   2   7  11       34.96       30.92      2.00 o
   3   7  11      143.71      150.04      3.98 o
   4   7  11      235.15      233.58      8.20 o
   5   7  11       13.75       14.22      1.55 o
   6   7  11       20.96       19.17      2.51 o
   7   7  11        9.40       10.30      1.55 o
   8   7  11       12.82       15.34      4.37 o
   9   7  11       38.49       46.15      3.33 o
  10   7  11       19.95       17.59      1.64 o
  11   7  11        0.28       -0.29      0.91 o
  12   7  11       20.35       17.44      2.56 o
  13   7  11       36.11       37.38      3.77 o
  14   7  11        1.51        0.00      3.20 o
  -5   8  11        3.14        2.44      1.55 o
  -4   8  11       18.13       17.22      2.20 o
  -3   8  11       81.28       79.91      3.59 o
  -2   8  11       23.44       22.77      2.00 o
  -1   8  11        1.26       -1.37      1.37 o
   0   8  11        0.19       -1.79      1.79 o
   1   8  11        6.49        2.13      1.37 o
   2   8  11       28.88       30.92      2.08 o
   3   8  11       82.93       74.61      7.47 o
   4   8  11       23.04       21.57      1.91 o
   5   8  11      166.64      166.95      4.22 o
   6   8  11       51.00       44.85      2.03 o
   7   8  11        2.23        0.21      1.39 o
   8   8  11        6.63        8.56      1.69 o
   9   8  11       52.36       53.70      2.44 o
  10   8  11       32.32       33.96      2.97 o
  11   8  11       19.47       16.94      4.27 o
  12   8  11        1.48        1.07      1.78 o
  13   8  11       20.91       20.33      3.02 o
  14   8  11        0.41       -2.13      3.20 o
  -4   9  11        0.16       -1.55      1.55 o
  -3   9  11        4.29        8.15      2.00 o
  -2   9  11        0.38        2.00      1.37 o
  -1   9  11       72.80       81.47      4.34 o
   0   9  11      116.23      117.79      7.47 o
   1   9  11        5.49        1.49      2.13 o
   2   9  11        9.01       14.74      1.91 o
   3   9  11        1.05        1.71      1.78 o
   4   9  11        2.41        1.07      1.37 o
   5   9  11       15.52       14.09      1.40 o
   6   9  11        0.30        1.07      1.23 o
   7   9  11       45.36       44.10      2.03 o
   8   9  11       26.61       22.78      1.81 o
   9   9  11        0.04       -0.75      2.00 o
  10   9  11      337.17      338.41      9.44 o
  11   9  11       18.10       17.78      2.56 o
  12   9  11        1.00        0.00      1.78 o
  13   9  11        1.22        0.00      1.78 o
  14   9  11        1.92        1.07      3.20 o
  -3  10  11        7.74        6.11      2.00 o
  -2  10  11       16.69       17.30      2.56 o
  -1  10  11       35.58       41.62      5.34 o
   0  10  11       10.22        8.54      4.27 o
   1  10  11       91.05       92.85      8.54 o
   2  10  11      345.50      372.47     19.21 o
   3  10  11        0.78        0.00      1.78 o
   4  10  11       15.38       18.36      2.56 o
   5  10  11        0.17       -1.07      1.07 o
   6  10  11       50.19       49.76      2.31 o
   7  10  11        2.16        0.58      1.15 o
   8  10  11      104.42      112.70      3.68 o
   9  10  11      335.15      328.38      7.86 o
  10  10  11        4.68        5.87      2.26 o
  11  10  11       12.11        9.30      2.56 o
  12  10  11        2.18        2.13      2.26 o
  13  10  11        1.16        1.07      2.26 o
  -2  11  11        3.23        0.00      4.27 o
  -1  11  11        2.00        1.07      3.20 o
   0  11  11        0.18       -3.20      3.20 o
   1  11  11       33.35       40.56      5.34 o
   2  11  11      107.05      112.06      8.54 o
   3  11  11       26.28       24.55      5.34 o
   4  11  11       18.82       17.94      4.27 o
   5  11  11        3.26        2.27      1.37 o
   6  11  11        3.28        4.73      1.55 o
   7  11  11        8.67       10.74      1.85 o
   8  11  11        0.91       -2.34      2.34 o
   9  11  11       13.81       13.22      1.85 o
  10  11  11       25.66       25.18      3.02 o
  11  11  11        0.25        1.60      2.67 o
  12  11  11        1.28        0.00      1.78 o
  13  11  11        5.19        8.54      4.27 o
  -1  12  11        4.82        1.07      4.27 o
   0  12  11        2.42       -1.07      3.20 o
   1  12  11        3.95        4.27      4.27 o
   2  12  11        0.04       -1.07      3.20 o
   3  12  11       17.24       22.41      4.27 o
   4  12  11       25.95       24.12      3.02 o
   5  12  11       40.28       34.88      3.33 o
   6  12  11       61.00       61.51      3.25 o
   7  12  11       11.94       10.78      1.85 o
   8  12  11       14.69       17.30      2.00 o
   9  12  11        1.33        0.00      1.55 o
  10  12  11        0.01       -1.85      1.85 o
  11  12  11        1.23        1.60      2.26 o
  12  12  11        3.93        7.78      2.56 o
   1  13  11        2.37       -1.07      4.27 o
   2  13  11        0.07       -2.13      3.20 o
   3  13  11       12.23        7.47      4.27 o
   4  13  11        2.13        3.35      2.67 o
   5  13  11        3.25        0.00      1.78 o
   6  13  11        0.34       -1.20      1.37 o
   7  13  11       15.16       14.05      2.05 o
   8  13  11        3.95        1.42      1.85 o
   9  13  11       10.30       10.25      1.85 o
  10  13  11        3.46        2.13      1.85 o
  11  13  11        1.47       -2.26      2.26 o
  12  13  11        0.23        2.13      3.20 o
   3  14  11        2.37        3.05      2.56 o
   4  14  11        0.46       -1.07      1.78 o
   5  14  11        5.02        3.20      3.20 o
   6  14  11        2.14        0.85      1.78 o
   7  14  11        0.51       -1.78      1.85 o
   8  14  11        7.88        6.70      3.96 o
   9  14  11        0.12       -1.07      1.85 o
  10  14  11       11.12       18.05      3.50 o
  -3  -7  12        5.10        4.27      4.27 o
  -2  -7  12        1.30        3.20      3.02 o
  -1  -7  12        0.13        0.00      3.02 o
   0  -7  12        5.65        8.54      4.80 o
   1  -7  12        2.31        5.69      3.33 o
  -5  -6  12       36.33       48.03      7.47 o
  -4  -6  12       15.78       14.23      3.33 o
  -3  -6  12       10.33        9.07      3.02 o
  -2  -6  12        0.98        1.94      2.00 o
  -1  -6  12        3.18        2.21      1.81 o
   0  -6  12        3.60        2.13      1.81 o
   1  -6  12        0.00        1.48      1.64 o
   2  -6  12       31.04       40.31      2.69 o
   3  -6  12       25.43       23.48      6.40 o
   4  -6  12       31.95       30.95      6.40 o
  -6  -5  12       18.61       27.75      6.40 o
  -5  -5  12       34.05       40.19      8.00 o
  -4  -5  12        9.09        7.47      3.02 o
  -3  -5  12       25.86       29.59      3.77 o
  -2  -5  12       26.73       32.05      3.01 o
  -1  -5  12       28.41       30.63      2.36 o
   0  -5  12        1.94        0.13      1.46 o
   1  -5  12        0.59        1.26      1.46 o
   2  -5  12       19.51       22.35      2.12 o
   3  -5  12       48.33       53.71      4.36 o
   4  -5  12        1.30        1.47      3.74 o
   5  -5  12       35.91       30.95      6.40 o
  -7  -4  12        6.05       10.67      4.27 o
  -6  -4  12        2.78        0.15      2.67 o
  -5  -4  12       34.31       44.91      8.54 o
  -4  -4  12        8.97       12.27      3.02 o
  -3  -4  12        0.02       -2.13      2.26 o
  -2  -4  12        9.79       10.67      2.56 o
  -1  -4  12        8.10        4.92      1.20 o
   0  -4  12       36.07       39.92      1.94 o
   1  -4  12        3.42        0.36      1.40 o
   2  -4  12        1.63        3.08      1.40 o
   3  -4  12        0.35        0.25      1.64 o
   4  -4  12       18.88       20.89      2.75 o
   5  -4  12       39.91       35.22      3.55 o
   6  -4  12       22.06       18.88      3.55 o
   7  -4  12       10.18       12.81      5.34 o
  -7  -3  12        5.84        9.61      4.27 o
  -6  -3  12        7.41        6.10      2.56 o
  -5  -3  12       20.25       28.50      4.27 o
  -4  -3  12        0.01        1.07      2.26 o
  -3  -3  12        5.10        4.80      2.26 o
  -2  -3  12        5.98        5.42      2.03 o
  -1  -3  12        1.36        1.14      0.84 o
   0  -3  12       41.29       44.82      2.46 o
   1  -3  12        0.68        0.24      1.40 o
   2  -3  12        2.00        1.42      1.40 o
   3  -3  12       12.66       11.36      2.61 o
   4  -3  12       92.85      100.13      4.82 o
   5  -3  12        0.82       -2.13      2.13 o
   6  -3  12        0.59       -0.36      3.74 o
   7  -3  12        1.62        3.96      3.20 o
   8  -3  12        4.00        6.67      3.20 o
  -8  -2  12        0.04       -0.36      1.91 o
  -7  -2  12        0.10       -0.76      1.94 o
  -6  -2  12        0.34       -1.37      1.55 o
  -5  -2  12       12.18        7.32      2.56 o
  -4  -2  12       25.18       29.56      3.33 o
  -3  -2  12        0.00       -0.21      0.97 o
  -2  -2  12        5.64        3.84      0.97 o
  -1  -2  12        0.37       -1.28      1.78 o
   0  -2  12       24.75       22.90      3.54 o
   1  -2  12       27.03       21.31      1.81 o
   2  -2  12       22.96       23.91      1.95 o
   3  -2  12        0.75        0.83      1.45 o
   4  -2  12        7.63        7.04      1.64 o
   5  -2  12       18.63       20.82      2.75 o
   6  -2  12       11.81        9.92      2.75 o
   7  -2  12        2.07        3.81      4.27 o
   8  -2  12        9.61       12.35      2.91 o
   9  -2  12       27.51       28.39      2.96 o
  -8  -1  12        0.15       -2.67      4.80 o
  -7  -1  12        1.34       -0.30      1.55 o
  -6  -1  12        2.42        3.45      1.64 o
  -5  -1  12        6.44        6.17      1.81 o
  -4  -1  12       69.91       68.96      3.37 o
  -3  -1  12       13.83       18.60      1.53 o
  -2  -1  12        2.92        3.85      0.96 o
  -1  -1  12        1.84        2.13      2.26 o
   0  -1  12        0.17       -1.37      1.37 o
   1  -1  12       18.50       20.15      1.81 o
   2  -1  12        2.47        0.85      1.26 o
   3  -1  12        0.03       -0.58      1.25 o
   4  -1  12        0.41       -0.91      1.55 o
   5  -1  12       70.88       76.30      3.13 o
   6  -1  12        4.12        2.63      1.88 o
   7  -1  12        3.79        3.12      1.64 o
   8  -1  12        0.61        0.82      1.64 o
   9  -1  12       10.54       10.30      2.31 o
  10  -1  12        5.59        5.56      2.07 o
  -8   0  12        0.17       -0.61      2.56 o
  -7   0  12        0.36       -0.57      1.64 o
  -6   0  12        2.36        1.22      1.80 o
  -5   0  12        4.45        5.03      1.55 o
  -4   0  12        0.37        0.93      2.04 o
  -3   0  12      121.22      119.44      3.53 o
  -2   0  12        5.06        5.25      1.72 o
  -1   0  12        6.45        7.47      1.55 o
   0   0  12       21.91       21.10      2.56 o
   1   0  12        5.09        5.93      1.68 o
   2   0  12       21.11       27.78      2.16 o
   3   0  12        0.06       -0.43      1.26 o
   4   0  12        5.83        3.82      1.17 o
   5   0  12       84.09       76.66      3.04 o
   6   0  12       31.54       24.68      2.80 o
   7   0  12        6.73        8.97      1.64 o
   8   0  12        1.02        1.15      1.64 o
   9   0  12       17.15       15.57      2.31 o
  10   0  12        5.63        3.54      2.31 o
  11   0  12        3.08        3.53      2.08 o
  -8   1  12       14.75       15.59      3.33 o
  -7   1  12       48.27       56.52      2.98 o
  -6   1  12        0.81       -1.68      1.90 o
  -5   1  12        9.82        5.87      2.39 o
  -4   1  12        0.17        0.00      2.01 o
  -3   1  12       11.09       13.63      1.47 o
  -2   1  12        5.14        3.37      0.88 o
  -1   1  12       17.81       19.16      2.00 o
   0   1  12        3.78       10.30      2.26 o
   1   1  12      543.80      506.09     15.79 o
   2   1  12      159.30      146.59      5.59 o
   3   1  12        0.58        1.78      1.99 o
   4   1  12       22.80       26.73      1.48 o
   5   1  12       23.84       25.83      1.58 o
   6   1  12        9.32       13.35      2.89 o
   7   1  12       52.95       66.46      3.45 o
   8   1  12       16.57       16.65      2.67 o
   9   1  12        1.88        1.72      1.64 o
  10   1  12      341.77      341.23      9.73 o
  11   1  12        0.91        3.32      3.33 o
  -7   2  12      113.74      116.69      4.33 o
  -6   2  12       96.93       99.79      3.98 o
  -5   2  12        0.30        1.00      1.46 o
  -4   2  12        0.01       -1.20      1.37 o
  -3   2  12        9.40        9.48      1.40 o
  -2   2  12       23.27       18.03      1.46 o
  -1   2  12        0.47       -0.80      1.37 o
   0   2  12       23.01       35.49      6.86 o
   1   2  12       13.46       17.47      2.11 o
   2   2  12     3288.10     3202.41     55.65 o
   3   2  12      431.17      405.74      8.07 o
   4   2  12        0.63       -0.50      0.91 o
   5   2  12        1.22       -0.36      1.33 o
   6   2  12       12.88       17.94      1.24 o
   7   2  12        2.32        1.75      1.15 o
   8   2  12        2.17        1.71      1.26 o
   9   2  12       37.51       41.62      2.43 o
  10   2  12        0.45        0.30      2.56 o
  11   2  12      109.51       94.52      6.38 o
  12   2  12        0.53        4.27      3.02 o
  -7   3  12       11.43       12.57      1.87 o
  -6   3  12      108.91      100.91      3.98 o
  -5   3  12       90.86      103.60      3.79 o
  -4   3  12        1.95        2.88      1.26 o
  -3   3  12        0.02       -1.08      1.08 o
  -2   3  12       12.36        9.93      1.28 o
  -1   3  12       18.26       23.37      1.59 o
   0   3  12        1.15       -1.07      1.26 o
   1   3  12        0.26       10.78      2.26 o
   2   3  12      160.03      179.11      4.35 o
   3   3  12     1768.29     1869.49     40.52 o
   4   3  12       83.95      124.02      9.84 o
   5   3  12       90.83       93.86      2.37 o
   6   3  12       25.28       22.37      1.23 o
   7   3  12       80.98       90.38      3.25 o
   8   3  12       28.82       27.36      2.00 o
   9   3  12        0.26       -1.51      1.51 o
  10   3  12        1.61        1.71      2.13 o
  11   3  12        2.08        3.35      2.56 o
  12   3  12        2.89        1.07      3.20 o
  -7   4  12        0.00       -0.46      2.56 o
  -6   4  12        2.79        0.71      1.70 o
  -5   4  12       72.25       74.04      3.24 o
  -4   4  12        0.02        2.13      1.55 o
  -3   4  12        9.40       11.00      1.33 o
  -2   4  12       74.70       68.88      2.40 o
  -1   4  12      109.28      105.69      2.94 o
   0   4  12        1.21        0.97      1.15 o
   1   4  12        2.71        1.83      1.55 o
   2   4  12        0.22        0.67      1.37 o
   3   4  12       23.55       46.59      5.37 o
   5   4  12       31.21       35.11      2.23 o
   6   4  12       94.99      100.90      2.52 o
   7   4  12        5.62        5.87      1.01 o
   8   4  12      127.99      119.02      5.28 o
   9   4  12        0.36       -1.51      1.51 o
  10   4  12       10.68        9.66      2.26 o
  11   4  12       18.97       12.04      2.56 o
  12   4  12        1.33        0.53      3.74 o
  13   4  12        4.24        5.34      2.56 o
  -6   5  12        3.68        5.24      2.00 o
  -5   5  12        0.01       -1.07      1.26 o
  -4   5  12        2.58        4.62      1.40 o
  -3   5  12       10.98       10.84      1.70 o
  -2   5  12        0.20        0.33      1.21 o
  -1   5  12        0.06       -0.76      1.01 o
   0   5  12      287.57      273.19      6.69 o
   1   5  12        7.53        9.72      1.55 o
   2   5  12        0.03       -1.55      1.55 o
   3   5  12      137.40      124.17      3.65 o
   4   5  12       17.77       14.05      3.08 o
   5   5  12       13.76       62.99      3.77 o
   6   5  12        5.91        9.61      1.37 o
   7   5  12       41.20       40.08      2.46 o
   8   5  12        8.52        5.55      1.78 o
   9   5  12       22.23       24.07      4.27 o
  10   5  12        0.05       -1.49      1.78 o
  11   5  12        0.10       -1.78      1.78 o
  12   5  12        0.30        0.85      1.78 o
  13   5  12        1.40        1.07      2.26 o
  -6   6  12        0.04        0.00      3.20 o
  -5   6  12       26.16       30.31      2.63 o
  -4   6  12        1.81        9.70      3.25 o
  -3   6  12        0.27        0.40      1.37 o
  -2   6  12        3.70        3.60      1.37 o
  -1   6  12       29.07       30.77      1.58 o
   0   6  12        3.14        4.12      1.26 o
   1   6  12       27.14       50.61      5.68 o
   2   6  12        3.62        2.74      1.55 o
   3   6  12        2.45        1.07      3.20 o
   4   6  12       27.57       33.29      2.00 o
   5   6  12        0.67       -0.36      1.84 o
   6   6  12       12.83       10.34      3.95 o
   7   6  12        0.36       -1.23      1.23 o
   8   6  12        0.07       -1.07      1.51 o
   9   6  12       22.07       21.74      2.56 o
  10   6  12        8.01       12.02      3.74 o
  11   6  12        0.89       -0.85      1.78 o
  12   6  12        1.89       -1.60      4.80 o
  13   6  12        3.23        1.60      2.26 o
  -5   7  12        2.33        3.56      1.85 o
  -4   7  12        1.39        2.46      1.64 o
  -3   7  12        1.74       16.07      2.56 o
  -2   7  12       11.96        6.94      1.64 o
  -1   7  12        0.00       -1.15      1.15 o
   0   7  12        0.54        0.80      1.37 o
   1   7  12        6.12        6.00      1.37 o
   2   7  12       22.75       26.77      4.00 o
   3   7  12       59.15       60.65      3.55 o
   4   7  12       50.37       50.39      3.33 o
   5   7  12        6.86        4.94      1.37 o
   6   7  12        7.11        5.69      1.84 o
   7   7  12        2.07        0.71      1.23 o
   8   7  12       15.96       16.96      1.85 o
   9   7  12       10.62       13.36      2.26 o
  10   7  12        9.76       12.90      2.26 o
  11   7  12        2.50        0.00      1.78 o
  12   7  12       21.33       25.09      3.02 o
  13   7  12        0.02       -2.67      2.67 o
  -5   8  12        1.39        0.00      4.27 o
  -4   8  12       17.00       18.79      2.42 o
  -3   8  12        7.83       17.60      2.90 o
  -2   8  12        2.13        2.35      1.42 o
  -1   8  12        5.09        4.76      1.64 o
   0   8  12        3.43       -0.64      2.13 o
   1   8  12        1.96        2.27      1.79 o
   2   8  12       22.00       20.44      4.27 o
   3   8  12       26.32       27.14      2.67 o
   4   8  12       19.56       14.10      1.91 o
   5   8  12      152.28      173.52      5.48 o
   6   8  12       10.43       10.44      1.55 o
   7   8  12       50.45       49.87      2.63 o
   8   8  12        4.28        0.76      2.44 o
   9   8  12       45.60       53.70      4.27 o
  10   8  12       22.24       26.25      3.02 o
  11   8  12       10.47        7.47      2.26 o
  12   8  12        0.99        1.92      1.78 o
  13   8  12       15.63       11.53      2.56 o
  -4   9  12        0.16        1.07      1.91 o
  -3   9  12       55.00       57.46      4.06 o
  -2   9  12       76.43       79.07      3.59 o
  -1   9  12      143.76      147.95      6.67 o
   0   9  12       16.23       17.08      4.27 o
   1   9  12       42.56       41.62      5.34 o
   2   9  12       22.54       25.95      2.56 o
   3   9  12       10.59        7.04      2.13 o
   4   9  12       14.58       16.29      2.67 o
   5   9  12        9.92       10.35      1.55 o
   6   9  12        0.41       -0.39      1.15 o
   7   9  12       25.14       27.75      1.81 o
   8   9  12       36.85       39.08      2.35 o
   9   9  12        0.03        1.83      1.55 o
  10   9  12       24.99       33.76      2.20 o
  11   9  12       11.95       11.60      4.27 o
  12   9  12       24.41       19.39      3.74 o
  13   9  12       19.20       22.20      3.02 o
  -3  10  12        0.40        3.96      2.56 o
  -2  10  12        4.39        3.20      4.27 o
  -1  10  12        7.84        6.40      4.27 o
   0  10  12      130.30      134.47      9.61 o
   1  10  12       51.01       55.50      6.40 o
   2  10  12      187.05      200.64     12.81 o
   3  10  12       88.72       84.31      7.47 o
   4  10  12        7.72        4.48      1.78 o
   5  10  12        7.93        8.08      1.64 o
   6  10  12        7.48        7.03      1.39 o
   7  10  12        2.75        4.80      1.26 o
   8  10  12       11.53       12.18      1.40 o
   9  10  12        5.05        5.69      1.85 o
  10  10  12       70.61       65.10      5.87 o
  11  10  12        0.00        3.74      2.67 o
  12  10  12        1.18       -1.78      1.78 o
  13  10  12        0.02       -2.13      3.20 o
  -2  11  12        4.58        9.61      4.27 o
  -1  11  12        0.27        2.13      4.27 o
   0  11  12        7.05        9.61      4.27 o
   1  11  12        1.44        3.20      4.27 o
   2  11  12       24.24       25.61      5.34 o
   3  11  12       49.28       54.43      6.40 o
   4  11  12        1.06       -1.07      3.20 o
   5  11  12        4.98        2.56      1.78 o
   6  11  12        7.58        6.76      1.85 o
   7  11  12       22.89       20.38      2.20 o
   8  11  12       25.95       24.23      2.46 o
   9  11  12       23.27       25.68      2.53 o
  10  11  12        9.51        9.75      3.74 o
  11  11  12       37.48       33.81      3.33 o
  12  11  12        0.13        2.13      2.26 o
  13  11  12        7.95        9.61      4.27 o
   0  12  12        0.78       -2.13      3.20 o
   1  12  12        0.00        0.00      3.20 o
   2  12  12        0.10        2.13      4.27 o
   3  12  12       42.99       45.89      6.40 o
   4  12  12        1.22        2.44      2.56 o
   5  12  12        3.33        4.27      2.26 o
   6  12  12        0.00        0.85      1.78 o
   7  12  12        0.85        0.61      1.55 o
   8  12  12        0.17       -0.61      1.55 o
   9  12  12       15.57       13.30      2.20 o
  10  12  12        2.04       -1.07      2.26 o
  11  12  12        0.67       -1.60      2.26 o
  12  12  12        0.82       -2.13      3.20 o
   1  13  12        0.16       -1.07      3.20 o
   2  13  12        8.80        7.47      4.27 o
   3  13  12        0.60        3.20      3.20 o
   4  13  12        0.02        0.00      2.26 o
   5  13  12        0.05        0.53      2.26 o
   6  13  12        3.52        3.20      2.56 o
   7  13  12       18.53       16.70      2.00 o
   8  13  12       19.26       22.85      2.46 o
   9  13  12        2.57        0.71      1.85 o
  10  13  12        0.09       -1.85      1.85 o
  11  13  12        5.02        3.20      3.20 o
   4  14  12        4.37        4.73      2.56 o
   5  14  12        0.41        1.07      2.26 o
   6  14  12        0.00       -1.78      1.78 o
   7  14  12        0.09       -2.26      2.26 o
   8  14  12        2.99        2.52      2.00 o
   9  14  12        2.56        1.60      3.74 o
  -2  -6  13        0.00       -2.13      4.27 o
  -1  -6  13        0.08       -3.20      4.27 o
   0  -6  13        0.01       -1.60      3.02 o
   1  -6  13        4.32        5.87      3.02 o
  -4  -5  13       33.40       38.42      6.40 o
  -3  -5  13       49.63       57.15      9.07 o
  -2  -5  13        0.80       -0.46      3.20 o
  -1  -5  13        5.51        3.10      2.20 o
   0  -5  13        0.37        0.20      1.85 o
   1  -5  13        0.05        2.47      1.53 o
   2  -5  13        0.64        5.18      1.81 o
   3  -5  13       48.25       57.50      5.28 o
   4  -5  13        0.36       -5.34      5.34 o
  -5  -4  13       62.57       86.45      8.54 o
  -4  -4  13        0.02        0.00      3.02 o
  -3  -4  13        1.89        3.74      3.02 o
  -2  -4  13        0.42       -0.15      2.56 o
  -1  -4  13       30.95       27.23      2.63 o
   0  -4  13        0.12       -1.51      1.54 o
   1  -4  13        1.46        1.98      1.81 o
   2  -4  13        4.90        9.01      1.95 o
   3  -4  13        0.00        4.60      2.46 o
   4  -4  13        7.97       13.80      2.75 o
   5  -4  13       10.98        7.74      2.75 o
   6  -4  13       13.33        8.54      5.34 o
  -6  -3  13        0.33        1.07      4.27 o
  -5  -3  13       15.54       11.74      3.33 o
  -4  -3  13        5.01        2.44      2.56 o
  -3  -3  13        0.29       -0.53      2.26 o
  -2  -3  13        0.58        2.29      2.56 o
  -1  -3  13       10.86        9.25      1.46 o
   0  -3  13      217.45      221.05     11.10 o
   1  -3  13        1.39        1.47      1.53 o
   2  -3  13        0.81        1.66      1.40 o
   3  -3  13        7.44       11.88      1.81 o
   4  -3  13       25.39       28.02      3.33 o
   5  -3  13        4.46        7.87      2.75 o
   6  -3  13        3.51        2.27      2.75 o
   7  -3  13        8.92       26.68      6.40 o
  -6  -2  13        0.44        4.27      4.27 o
  -5  -2  13        1.41        1.07      2.56 o
  -4  -2  13        4.54        2.44      2.56 o
  -3  -2  13        1.08        0.53      2.26 o
  -2  -2  13        0.30        1.98      1.98 o
  -1  -2  13        5.91       10.52      2.56 o
   0  -2  13       15.91       18.19      2.00 o
   1  -2  13       14.24       12.23      1.81 o
   2  -2  13        6.66        5.12      2.16 o
   3  -2  13        1.31        0.83      1.40 o
   4  -2  13       45.41       47.33      2.68 o
   5  -2  13        5.79        1.78      1.91 o
   6  -2  13        3.22        2.13      1.91 o
   7  -2  13        2.28        0.91      2.13 o
   8  -2  13        4.45        3.47      2.75 o
  -7  -1  13        5.60        3.66      3.20 o
  -6  -1  13        2.96        2.43      2.58 o
  -5  -1  13        0.35        1.22      1.55 o
  -4  -1  13        5.44        4.35      1.64 o
  -3  -1  13       74.31       76.27      4.86 o
  -2  -1  13       13.32       14.97      1.77 o
  -1  -1  13        0.78       -1.07      1.78 o
   0  -1  13        9.43       10.93      2.56 o
   1  -1  13        3.92        4.27      1.64 o
   2  -1  13        4.65        7.12      1.40 o
   3  -1  13        1.05        2.13      1.40 o
   4  -1  13        7.97        8.13      1.46 o
   5  -1  13      153.04      144.18      6.12 o
   6  -1  13       21.02       22.32      2.75 o
   7  -1  13        0.67        0.57      1.64 o
   8  -1  13        0.00       -0.52      1.69 o
   9  -1  13       32.72       35.46      3.11 o
  -7   0  13        2.42       -2.74      3.20 o
  -6   0  13        2.75        1.52      1.90 o
  -5   0  13        1.43       -0.30      1.55 o
  -4   0  13        0.53       -0.15      1.98 o
  -3   0  13       62.15       58.32      3.25 o
  -2   0  13       33.61       30.70      1.87 o
  -1   0  13       19.50       27.31      3.02 o
   0   0  13        3.64        3.20      1.78 o
   1   0  13        2.04       -0.13      2.04 o
   2   0  13        6.98        6.05      1.40 o
   3   0  13       20.10       20.65      1.96 o
   4   0  13        3.87        3.51      1.47 o
   5   0  13        8.56       10.17      1.33 o
   6   0  13       49.82       48.69      2.96 o
   7   0  13        9.15       11.13      2.08 o
   8   0  13        0.22        0.74      1.64 o
   9   0  13       13.25       17.42      2.38 o
  10   0  13       27.77       30.67      2.96 o
  -7   1  13       15.49        7.95      3.33 o
  -6   1  13       22.62       21.35      2.63 o
  -5   1  13        2.64       -1.07      2.77 o
  -4   1  13        1.89       11.63      2.04 o
  -3   1  13       20.85       17.09      2.02 o
  -2   1  13        7.63        9.53      1.26 o
  -1   1  13        3.24        2.13      1.37 o
   0   1  13        0.41        1.07      2.26 o
   1   1  13        0.01       -0.21      1.78 o
   2   1  13       82.91       82.40      3.13 o
   3   1  13       22.02       22.42      2.31 o
   4   1  13        3.70        5.87      1.10 o
   5   1  13       39.16       30.38      2.08 o
   6   1  13       23.17       27.60      2.20 o
   7   1  13       52.73       52.50      3.47 o
   8   1  13        5.92        9.93      2.20 o
   9   1  13        2.62        8.56      2.31 o
  10   1  13        6.19        6.05      3.33 o
  11   1  13       15.53       14.94      3.55 o
  -7   2  13       11.72        8.54      3.33 o
  -6   2  13      145.42      154.00      5.15 o
  -5   2  13       16.94       15.13      1.87 o
  -4   2  13       11.58       11.88      1.81 o
  -3   2  13        3.72        5.79      1.55 o
  -2   2  13       12.10       10.67      1.46 o
  -1   2  13        0.43       -1.37      1.37 o
   0   2  13        2.75        0.85      1.78 o
   1   2  13       13.40       19.20      5.34 o
   2   2  13       56.26       61.40      6.40 o
   3   2  13       45.40       45.11      2.06 o
   4   2  13       36.35       33.62      1.75 o
   5   2  13        4.60        5.34      1.03 o
   6   2  13        0.58        0.34      0.90 o
   7   2  13       10.14        7.57      1.30 o
   8   2  13        2.44        9.20      2.36 o
   9   2  13        0.00        4.57      2.56 o
  10   2  13       46.23       52.30      4.86 o
  11   2  13        1.60        5.34      4.80 o
  -6   3  13       49.71       54.23      3.18 o
  -5   3  13       30.05       27.75      2.36 o
  -4   3  13        2.13       -0.24      1.40 o
  -3   3  13       21.15       24.09      3.85 o
  -2   3  13       19.99       16.35      1.38 o
  -1   3  13        0.02       -0.60      0.81 o
   0   3  13       22.54       16.38      2.20 o
   1   3  13       29.20       29.79      2.16 o
   2   3  13        4.88        7.54      1.70 o
   3   3  13       31.67       44.73      2.01 o
   4   3  13       89.88      104.04      3.14 o
   5   3  13        0.06       -1.01      1.01 o
   6   3  13        1.24        0.40      0.97 o
   7   3  13        6.51        6.23      1.15 o
   8   3  13       37.33       37.48      3.33 o
   9   3  13        7.81        8.54      2.26 o
  10   3  13       13.97       25.61      4.27 o
  11   3  13       76.94       69.37      7.47 o
  12   3  13        0.49       -3.20      3.20 o
  -6   4  13       15.11       18.84      3.33 o
  -5   4  13      109.21      108.44      4.07 o
  -4   4  13        0.84        0.44      1.46 o
  -3   4  13        3.83        1.28      1.26 o
  -2   4  13        1.76        1.89      1.08 o
  -1   4  13       10.03       11.47      1.33 o
   0   4  13       28.01       28.55      2.20 o
   1   4  13       12.05       12.06      2.00 o
   2   4  13       11.67        8.93      2.00 o
   3   4  13       24.40       29.27      2.20 o
   4   4  13        3.16        5.48      1.27 o
   5   4  13        3.29        2.53      0.97 o
   6   4  13       20.60       18.72      1.36 o
   7   4  13        4.30        1.07      1.51 o
   8   4  13        6.44        9.30      1.78 o
   9   4  13        0.10       -0.85      1.78 o
  10   4  13        0.74       -1.49      1.78 o
  11   4  13        1.07        0.43      1.78 o
  12   4  13        0.34        0.53      2.67 o
  -6   5  13        0.13       -2.13      4.27 o
  -5   5  13       22.35       25.33      2.36 o
  -4   5  13       31.64       35.20      2.43 o
  -3   5  13        6.77        6.40      1.81 o
  -2   5  13        0.15        1.60      1.26 o
  -1   5  13        0.80        0.74      1.10 o
   0   5  13        5.09        4.06      0.88 o
   1   5  13        4.25        2.13      1.55 o
   2   5  13        9.75       12.20      1.64 o
   3   5  13        8.43       10.17      1.55 o
   4   5  13        6.78        6.66      1.26 o
   5   5  13        2.20        2.46      1.08 o
   6   5  13       39.23       38.56      2.46 o
   7   5  13       42.82       47.00      2.83 o
   8   5  13      220.21      211.97      7.90 o
   9   5  13        0.31       -0.53      1.51 o
  10   5  13        0.06       -0.85      1.78 o
  11   5  13        3.64        3.20      2.26 o
  12   5  13       32.67       41.62      3.77 o
  -5   6  13       14.18       13.87      2.75 o
  -4   6  13        0.36        0.76      2.34 o
  -3   6  13        1.56       -0.46      1.55 o
  -2   6  13        6.64       13.03      1.81 o
  -1   6  13        0.56       -1.15      1.18 o
   0   6  13       24.15       24.96      1.81 o
   1   6  13       15.68       18.03      1.53 o
   2   6  13        1.61       -1.37      1.55 o
   3   6  13        2.73        4.57      1.55 o
   4   6  13       10.34       12.81      3.20 o
   5   6  13       39.14       42.14      2.64 o
   6   6  13        1.19        0.71      1.34 o
   7   6  13        0.76        0.36      1.23 o
   8   6  13       13.68       17.63      2.26 o
   9   6  13        6.28        5.87      2.26 o
  10   6  13        0.01        1.49      1.78 o
  11   6  13        2.67        2.99      1.78 o
  12   6  13        0.03       -1.78      1.78 o
  13   6  13        0.41       -1.78      1.78 o
  -4   7  13        4.03        4.27      2.00 o
  -3   7  13        6.61        5.43      2.00 o
  -2   7  13        0.01       -1.20      1.37 o
  -1   7  13       14.18       14.94      2.00 o
   0   7  13        2.65       -0.40      1.37 o
   1   7  13       35.15       30.19      2.08 o
   2   7  13        9.52       10.38      1.94 o
   3   7  13       38.64       35.22      5.34 o
   4   7  13        0.83       -1.07      3.20 o
   5   7  13        7.16        6.62      1.55 o
   6   7  13        1.07        1.47      1.37 o
   7   7  13        4.03        1.87      1.37 o
   8   7  13        5.51        5.76      3.20 o
   9   7  13        4.32        5.87      2.26 o
  10   7  13        5.40       10.30      2.26 o
  11   7  13        0.57        2.56      2.13 o
  12   7  13       16.30       16.24      2.56 o
  13   7  13        7.08        3.20      2.26 o
  -4   8  13       11.26       11.27      2.56 o
  -3   8  13        0.50        1.97      1.64 o
  -2   8  13        6.36       10.19      2.00 o
  -1   8  13        1.52        0.43      2.13 o
   0   8  13        8.18        7.15      1.91 o
   1   8  13        1.17       -2.35      4.27 o
   2   8  13        6.96        6.40      1.78 o
   3   8  13       13.04        8.83      1.91 o
   4   8  13       99.23      108.86      8.54 o
   5   8  13      124.98      103.13      4.86 o
   6   8  13        4.10        5.69      1.84 o
   7   8  13        4.17        3.81      2.41 o
   8   8  13        1.13       -1.34      1.34 o
   9   8  13       26.52       24.69      5.34 o
  10   8  13       19.03       20.50      3.02 o
  11   8  13        0.42       -0.85      1.78 o
  12   8  13        0.18        1.07      2.26 o
  13   8  13        0.00        2.13      3.20 o
  -3   9  13        0.11        5.95      4.27 o
  -2   9  13        0.25        0.76      1.55 o
  -1   9  13        0.01        3.20      4.27 o
   0   9  13      115.28      127.00      9.61 o
   1   9  13      170.30      181.43     11.74 o
   2   9  13        6.01       -1.07      3.20 o
   3   9  13        9.06       10.82      2.13 o
   4   9  13        1.88       -0.64      1.78 o
   5   9  13        0.01       -0.93      1.37 o
   6   9  13        0.02       -1.37      1.37 o
   7   9  13        0.44       -0.80      1.37 o
   8   9  13        5.62        3.56      1.85 o
   9   9  13        8.31       10.67      2.26 o
  10   9  13       10.03       12.42      2.56 o
  11   9  13        0.00        2.13      2.26 o
  12   9  13        1.86        3.20      2.26 o
  13   9  13        4.54        5.34      4.27 o
  -2  10  13        6.97        7.47      4.27 o
  -1  10  13        7.18        8.54      4.27 o
   0  10  13       74.21       70.44      7.47 o
   1  10  13      131.07      153.68     10.67 o
   2  10  13       58.14       65.10      7.47 o
   3  10  13       11.22       11.74      4.27 o
   4  10  13        1.33       -2.13      3.20 o
   5  10  13        0.66       -1.37      1.37 o
   6  10  13        1.72        1.07      1.37 o
   7  10  13       14.17       16.02      1.46 o
   8  10  13       65.61       76.88      3.25 o
   9  10  13        6.96       10.85      2.00 o
  10  10  13        2.25        1.07      2.26 o
  11  10  13        7.20       10.67      2.56 o
  12  10  13        0.19        1.60      2.26 o
  -1  11  13        5.09        0.00      4.27 o
   0  11  13        0.15       -3.20      3.20 o
   1  11  13       38.25       39.49      6.40 o
   2  11  13        4.07        8.54      4.27 o
   3  11  13       62.24       67.24      7.47 o
   4  11  13       35.46       37.35      5.34 o
   5  11  13        3.15        0.00      2.26 o
   6  11  13        4.90        5.34      2.26 o
   7  11  13        0.07       -1.37      1.37 o
   8  11  13        0.95        1.07      2.01 o
   9  11  13        0.06        1.42      1.85 o
  10  11  13       10.80       11.74      3.02 o
  11  11  13        0.46        1.07      2.26 o
  12  11  13        0.00        1.07      3.20 o
   1  12  13        8.10        7.47      4.27 o
   2  12  13        2.71        2.13      4.27 o
   3  12  13       34.69       33.08      5.34 o
   4  12  13       33.34       29.36      3.77 o
   5  12  13       26.47       25.42      3.33 o
   6  12  13        9.76        8.95      2.56 o
   7  12  13       18.29       20.78      3.20 o
   8  12  13        6.58        6.31      2.00 o
   9  12  13        7.89        8.71      2.22 o
  10  12  13        0.00       -2.13      4.27 o
  11  12  13        0.05       -3.20      3.20 o
   2  13  13        0.15        0.00      4.27 o
   3  13  13        4.32        2.13      4.27 o
   4  13  13        5.37        2.74      2.56 o
   5  13  13        0.81        1.98      2.56 o
   6  13  13        0.04       -0.53      2.26 o
   7  13  13       28.87       23.07      3.33 o
   8  13  13       10.86       12.14      2.46 o
   9  13  13        0.02       -0.36      1.85 o
  10  13  13        1.92       -3.20      3.20 o
   6  14  13       12.55       18.14      5.34 o
   7  14  13        0.59       -2.13      3.20 o
   8  14  13        0.02       -3.20      3.20 o
   0  -5  14        0.71        3.20      4.27 o
  -3  -4  14        3.28        5.34      5.34 o
  -2  -4  14        8.15       13.87      5.34 o
  -1  -4  14        0.30        1.07      2.56 o
   0  -4  14        3.70        0.41      2.61 o
   1  -4  14        3.48        5.11      1.81 o
   2  -4  14        2.33        2.67      4.80 o
   3  -4  14        0.03        4.27      3.02 o
   4  -4  14        0.04        3.20      5.34 o
  -4  -3  14        6.47        6.40      4.27 o
  -3  -3  14        1.29       -0.30      2.56 o
  -2  -3  14        0.25       -0.30      2.56 o
  -1  -3  14        1.67       -0.15      2.56 o
   0  -3  14        1.57        3.49      2.00 o
   1  -3  14       19.26       18.21      2.63 o
   2  -3  14        4.12        8.29      1.95 o
   3  -3  14        1.30       -0.61      1.81 o
   4  -3  14        1.37        3.53      1.64 o
   5  -3  14        0.38       -0.30      2.56 o
   6  -3  14        6.08       16.01      6.40 o
  -5  -2  14        5.51        2.13      4.27 o
  -4  -2  14        2.94       -1.37      2.56 o
  -3  -2  14        0.01        0.46      2.56 o
  -2  -2  14        0.11       -2.26      2.26 o
  -1  -2  14        0.90       -1.07      2.26 o
   0  -2  14       15.96       15.84      3.33 o
   1  -2  14        0.00        0.36      1.85 o
   2  -2  14       14.93       16.34      1.87 o
   3  -2  14       10.38        9.86      1.81 o
   4  -2  14       23.39       27.36      2.31 o
   5  -2  14       16.81       19.33      2.75 o
   6  -2  14        0.25        4.00      2.75 o
   7  -2  14        3.88        8.80      2.75 o
  -5  -1  14        0.65        0.00      4.27 o
  -4  -1  14        3.74        1.98      4.80 o
  -3  -1  14        1.10       -0.30      2.56 o
  -2  -1  14        3.14        0.15      2.67 o
  -1  -1  14        2.13        3.20      3.74 o
   0  -1  14        0.88       -0.15      2.56 o
   1  -1  14       36.13       30.83      2.63 o
   2  -1  14        0.51       -1.41      1.41 o
   3  -1  14        1.63        5.69      1.70 o
   4  -1  14        0.03        0.83      1.40 o
   5  -1  14       30.78       33.08      2.73 o
   6  -1  14        5.77        5.49      4.80 o
   7  -1  14        0.32       -1.98      1.98 o
   8  -1  14        0.69       -0.15      2.13 o
  -6   0  14        1.61        1.52      3.20 o
  -5   0  14        1.20       -1.15      1.64 o
  -4   0  14        0.60       -1.52      2.62 o
  -3   0  14        5.14        6.11      2.00 o
  -2   0  14       39.85       41.89      3.84 o
  -1   0  14        8.35        6.71      2.56 o
   0   0  14        4.37        3.81      3.20 o
   1   0  14        5.99        0.00      2.56 o
   2   0  14       30.33       34.33      2.63 o
   3   0  14        1.23        1.66      1.99 o
   4   0  14        1.08        0.36      1.40 o
   5   0  14       19.58       15.79      2.00 o
   6   0  14        1.14       -0.49      1.64 o
   7   0  14       10.24        9.98      2.43 o
   8   0  14        0.74        1.07      1.74 o
   9   0  14        6.82        6.59      2.31 o
  -6   1  14        0.09       -2.56      2.56 o
  -5   1  14        0.94       -1.78      3.35 o
  -4   1  14        0.32       -0.71      1.85 o
  -3   1  14        1.11       -1.62      1.62 o
  -2   1  14        4.45        4.70      1.26 o
  -1   1  14       47.01       44.19      3.74 o
   0   1  14        4.43        2.67      2.26 o
   1   1  14       36.80       40.47      8.00 o
   2   1  14       52.95       49.86      4.10 o
   3   1  14        2.57        0.71      1.40 o
   4   1  14        1.51        0.97      1.28 o
   5   1  14        0.43        1.25      1.17 o
   6   1  14        1.09        1.88      1.46 o
   7   1  14        2.59        3.59      2.61 o
   8   1  14        7.78        4.80      1.74 o
   9   1  14       15.60       14.34      3.33 o
  10   1  14        9.38        4.86      3.33 o
  -6   2  14       54.01       57.63      7.47 o
  -5   2  14       18.94       24.25      2.36 o
  -4   2  14        0.76        1.45      1.81 o
  -3   2  14        6.93        5.01      1.64 o
  -2   2  14        0.63        0.97      1.15 o
  -1   2  14        0.79        2.13      1.78 o
   0   2  14        7.24       16.41      2.56 o
   1   2  14       92.84       88.58      4.86 o
   2   2  14       19.18       21.89      2.75 o
   3   2  14       20.77       20.34      2.00 o
   4   2  14       10.19        9.14      1.23 o
   5   2  14        0.28        0.07      1.03 o
   6   2  14        5.04        7.98      1.53 o
   7   2  14        1.36        3.83      1.46 o
   8   2  14        8.93       13.05      2.31 o
   9   2  14        0.16       11.98      3.33 o
  10   2  14       31.35       31.48      4.10 o
  -5   3  14       22.31       22.83      2.36 o
  -4   3  14       44.07       46.69      2.90 o
  -3   3  14        1.07        1.07      1.46 o
  -2   3  14        1.24       -0.59      1.40 o
  -1   3  14        0.02        0.12      1.40 o
   0   3  14        1.11        3.30      2.00 o
   1   3  14        1.83        6.60      2.00 o
   2   3  14        6.25        7.36      2.20 o
   3   3  14       11.19        8.83      2.20 o
   4   3  14       14.30       11.41      1.18 o
   5   3  14       10.92       13.56      1.15 o
   6   3  14        1.66        0.94      0.98 o
   7   3  14        0.07        0.33      1.08 o
   8   3  14        4.73        6.73      1.64 o
   9   3  14        0.36        1.52      2.56 o
  10   3  14       30.61       46.70      7.47 o
  11   3  14       24.13       25.95      4.10 o
  -5   4  14       19.64       23.67      3.77 o
  -4   4  14       13.73       16.14      2.16 o
  -3   4  14        8.29        7.01      1.81 o
  -2   4  14       52.12       50.97      2.90 o
  -1   4  14        8.03        9.21      1.48 o
   0   4  14        5.30        2.49      1.85 o
   1   4  14        0.35       -0.46      1.55 o
   2   4  14        0.10       -1.37      1.55 o
   3   4  14       58.73       58.80      3.45 o
   4   4  14       11.52        8.04      1.70 o
   5   4  14        9.84       13.80      1.48 o
   6   4  14        4.01        0.33      1.08 o
   7   4  14        1.18        0.00      2.67 o
   8   4  14       10.46       12.81      2.26 o
   9   4  14       12.22       11.52      2.56 o
  10   4  14       12.58       16.84      2.56 o
  11   4  14       19.84       19.21      5.34 o
  -5   5  14       27.32       25.09      3.77 o
  -4   5  14       36.91       39.87      2.59 o
  -3   5  14        0.68        1.19      1.46 o
  -2   5  14       22.95       20.28      2.12 o
  -1   5  14        0.55       -0.41      1.08 o
   0   5  14        6.55        4.27      1.69 o
   1   5  14        8.14        4.73      1.62 o
   2   5  14        8.54        9.82      2.20 o
   3   5  14        1.47        2.40      4.34 o
   4   5  14        0.40       -0.46      1.55 o
   5   5  14       11.17       17.53      1.81 o
   6   5  14        7.94       13.74      2.00 o
   7   5  14       61.22       64.05      3.77 o
   8   5  14        0.71       -0.53      1.51 o
   9   5  14        0.20        0.43      2.13 o
  10   5  14        1.74        0.43      1.78 o
  11   5  14        4.30        3.74      2.26 o
  12   5  14        7.85        8.95      2.56 o
  -4   6  14        5.56        2.74      2.56 o
  -3   6  14        4.25        8.43      2.04 o
  -2   6  14        1.65        1.90      1.40 o
  -1   6  14        6.20        7.58      2.20 o
   0   6  14       28.84       26.64      1.87 o
   1   6  14       17.39       20.54      2.20 o
   2   6  14        4.09        4.62      2.68 o
   3   6  14       17.19       23.62      2.31 o
   4   6  14       11.33       10.67      4.27 o
   5   6  14       17.17       22.60      2.56 o
   6   6  14        0.02        9.41      2.22 o
   7   6  14        9.76       12.53      1.85 o
   8   6  14       30.94       30.04      3.02 o
   9   6  14        1.17        2.77      2.13 o
  10   6  14        2.05        4.91      1.78 o
  11   6  14        0.17       -1.78      1.78 o
  12   6  14        0.30       -1.49      1.78 o
  -4   7  14        9.30       10.67      4.27 o
  -3   7  14        0.80       -0.66      1.64 o
  -2   7  14        0.01       -1.42      1.42 o
  -1   7  14        0.00       -1.71      1.78 o
   0   7  14        1.93       -0.21      1.78 o
   1   7  14       13.42       15.91      1.64 o
   2   7  14        0.25       -2.13      3.20 o
   3   7  14        4.74        6.40      3.20 o
   4   7  14       24.23       20.28      4.27 o
   5   7  14      112.89      119.77      5.62 o
   6   7  14       11.48        9.30      1.85 o
   7   7  14        0.76        1.98      1.55 o
   8   7  14        0.65        1.49      1.78 o
   9   7  14        0.10        2.77      1.78 o
  10   7  14       19.75       25.45      5.87 o
  11   7  14        1.56        1.07      1.78 o
  12   7  14        8.51        9.61      2.56 o
  -3   8  14        0.97        1.98      2.56 o
  -2   8  14        3.29        1.56      1.64 o
  -1   8  14        3.77        4.73      3.20 o
   0   8  14        1.24        1.07      4.27 o
   1   8  14       23.11       27.75      5.34 o
   2   8  14        5.37        3.56      1.91 o
   3   8  14        2.81        7.47      4.27 o
   4   8  14       23.19       25.61      5.34 o
   5   8  14       12.07        8.39      2.56 o
   6   8  14        5.06        0.64      3.20 o
   7   8  14        0.17       -0.53      1.37 o
   8   8  14        0.01       -1.37      1.37 o
   9   8  14       10.20       15.74      3.20 o
  10   8  14       50.89       54.26      4.10 o
  11   8  14       10.33       13.34      3.74 o
  12   8  14        8.07        6.86      2.56 o
  -2   9  14        0.93       -3.20      4.27 o
  -1   9  14        8.34        8.54      4.27 o
   0   9  14        0.24       -1.07      4.27 o
   1   9  14        7.86       11.74      5.34 o
   2   9  14       33.48       50.16      6.40 o
   3   9  14        0.39        2.13      3.20 o
   4   9  14       22.57       20.07      1.91 o
   5   9  14        9.67        4.27      2.26 o
   6   9  14        5.76        4.27      2.26 o
   7   9  14        0.22       -1.33      1.70 o
   8   9  14        0.17       -1.83      2.84 o
   9   9  14      127.22      142.79      6.38 o
  10   9  14        8.61       12.02      2.56 o
  11   9  14       22.68       20.33      3.02 o
  12   9  14        4.52       12.81      4.27 o
  -1  10  14        0.78        2.13      4.27 o
   0  10  14        2.45        8.54      4.27 o
   1  10  14      106.54      119.53      9.61 o
   2  10  14       20.41       19.21      5.34 o
   3  10  14        9.64       11.74      4.27 o
   4  10  14        0.02       -2.13      3.20 o
   5  10  14        2.16       -1.07      2.26 o
   6  10  14        1.66       -1.07      2.26 o
   7  10  14       19.81       18.14      3.20 o
   8  10  14       43.83       50.60      6.94 o
   9  10  14       61.83       69.37      4.53 o
  10  10  14       70.17       74.85      4.86 o
  11  10  14        3.99        6.71      2.56 o
  12  10  14        0.22        1.07      3.20 o
   0  11  14        0.01       -1.07      4.27 o
   1  11  14        9.24       12.81      5.34 o
   2  11  14      152.40      144.08     10.67 o
   3  11  14       12.31       17.08      5.34 o
   4  11  14       14.47       13.87      4.27 o
   5  11  14       12.33       12.55      2.56 o
   6  11  14        5.81        7.93      2.56 o
   7  11  14        0.03        1.07      2.26 o
   8  11  14        7.87        8.60      2.00 o
   9  11  14       32.08       38.80      3.08 o
  10  11  14       38.90       54.03      4.53 o
  11  11  14        2.93        1.07      4.27 o
   2  12  14        1.92        3.20      4.27 o
   3  12  14       13.48       18.14      5.34 o
   4  12  14        0.54        3.20      3.20 o
   5  12  14        2.55        6.10      2.56 o
   6  12  14        1.18        2.74      2.56 o
   7  12  14       26.69       22.84      3.33 o
   8  12  14        0.08       -1.07      2.26 o
   9  12  14        1.20        1.78      1.85 o
  10  12  14        0.01       -3.20      3.20 o
   4  13  14        3.20        4.27      4.27 o
   5  13  14        3.29        2.13      4.27 o
   6  13  14        9.64        8.54      4.27 o
   7  13  14        1.61        6.40      4.27 o
   8  13  14       12.91       12.81      4.27 o
   9  13  14        3.95        4.12      2.56 o
  -2  -3  15        1.90        1.07      4.27 o
  -1  -3  15        0.30        0.00      4.27 o
   0  -3  15        0.08        0.00      4.27 o
   1  -3  15        7.57        9.61      5.34 o
   2  -3  15        3.19        6.40      4.27 o
   3  -3  15        3.66        6.40      3.02 o
  -3  -2  15        2.58        1.07      4.27 o
  -2  -2  15        0.17        0.00      4.27 o
  -1  -2  15        0.73        0.53      3.02 o
   0  -2  15        7.47        8.00      3.02 o
   1  -2  15       15.49       16.55      2.63 o
   2  -2  15       29.35       24.18      2.63 o
   3  -2  15        3.73        2.90      1.94 o
   4  -2  15        0.38        1.46      2.00 o
   5  -2  15        1.37        1.81      2.08 o
  -4  -1  15        2.65       -3.20      4.27 o
  -3  -1  15        8.66        8.54      5.34 o
  -2  -1  15        5.09        4.27      4.27 o
  -1  -1  15        0.10       -2.44      2.56 o
   0  -1  15        0.26       -2.56      2.56 o
   1  -1  15        7.78        0.91      2.67 o
   2  -1  15        0.00       -1.40      1.64 o
   3  -1  15        2.65        2.04      2.00 o
   4  -1  15       20.13       24.55      2.36 o
   5  -1  15       21.28       26.21      2.66 o
   6  -1  15        0.67        0.58      2.00 o
   7  -1  15        0.01        1.07      1.98 o
  -4   0  15        0.87       -1.07      3.20 o
  -3   0  15       28.50       23.31      4.27 o
  -2   0  15       32.21       27.60      5.34 o
  -1   0  15        2.35        0.30      2.56 o
   0   0  15        0.60       -2.56      2.56 o
   1   0  15        9.25        8.54      2.56 o
   2   0  15        1.69       -0.33      3.10 o
   3   0  15        0.44       -1.37      2.08 o
   4   0  15        0.01        1.60      1.53 o
   5   0  15        1.51        1.81      1.64 o
   6   0  15        0.36        0.00      1.64 o
   7   0  15        4.79        6.46      3.08 o
   8   0  15        1.22        0.45      1.69 o
  -4   1  15        0.70       -1.78      2.13 o
  -3   1  15        9.76        9.76      2.00 o
  -2   1  15       40.98       43.64      2.96 o
  -1   1  15       10.45        9.07      3.02 o
   0   1  15        5.01        2.59      2.56 o
   1   1  15        7.09        7.47      3.74 o
   2   1  15      162.09      158.21      7.14 o
   3   1  15       15.44       18.13      3.52 o
   4   1  15       10.34       10.67      1.81 o
   5   1  15        2.24        3.63      1.38 o
   6   1  15        0.02       -1.46      1.46 o
   7   1  15        5.79        6.55      1.70 o
   8   1  15        1.63        1.64      1.64 o
   9   1  15       17.70       16.78      3.77 o
  -4   2  15        0.15       -1.74      1.74 o
  -3   2  15        0.76       -1.40      1.53 o
  -2   2  15        8.94        3.49      2.00 o
  -1   2  15        1.48       -1.60      2.26 o
   0   2  15        0.53       -2.13      2.13 o
   1   2  15       41.71       52.73      4.80 o
   2   2  15       18.32       18.81      3.33 o
   3   2  15      145.39      133.19      6.38 o
   4   2  15        2.46        0.00      2.52 o
   5   2  15        3.86        6.35      1.59 o
   6   2  15        5.10        5.65      1.54 o
   7   2  15        4.78        3.06      1.70 o
   8   2  15        7.10        8.78      3.33 o
   9   2  15        0.00        6.64      3.33 o
  -4   3  15        6.06        4.04      1.81 o
  -3   3  15        0.15        0.00      1.81 o
  -2   3  15        9.53        6.99      1.87 o
  -1   3  15        0.50       -1.75      2.00 o
   0   3  15        0.51        3.52      2.20 o
   1   3  15        0.51       -0.57      1.64 o
   2   3  15      117.34      107.67      8.83 o
   3   3  15       15.16       16.95      2.63 o
   4   3  15       15.42       16.60      2.31 o
   5   3  15       11.03        9.40      1.29 o
   6   3  15        6.22        8.79      1.59 o
   7   3  15       30.49       31.10      3.77 o
   8   3  15       18.83       20.24      4.27 o
   9   3  15        0.68        3.20      2.56 o
  10   3  15        0.91        5.93      3.33 o
  -4   4  15        0.26        2.67      3.74 o
  -3   4  15        1.83        0.69      1.81 o
  -2   4  15       22.54       26.05      2.93 o
  -1   4  15        1.04       -0.19      2.00 o
   0   4  15        5.85        4.48      2.20 o
   1   4  15        4.75        6.40      2.00 o
   2   4  15        1.80        1.07      2.00 o
   3   4  15        1.21        2.45      2.20 o
   4   4  15        0.16       -1.26      1.26 o
   5   4  15        6.53        5.34      1.70 o
   6   4  15        2.16        2.23      1.28 o
   7   4  15       35.36       36.31      2.63 o
   8   4  15       19.78       20.25      2.31 o
   9   4  15        0.43        1.07      3.20 o
  10   4  15        5.31       11.74      4.27 o
  -4   5  15        2.80        2.13      4.27 o
  -3   5  15       11.64        9.43      1.87 o
  -2   5  15        3.77        1.60      1.81 o
  -1   5  15      138.77      131.24      5.16 o
   0   5  15       15.51       15.38      2.87 o
   1   5  15        8.03        9.50      2.20 o
   2   5  15        0.01       -1.55      1.55 o
   3   5  15        6.50        2.54      1.64 o
   4   5  15        0.07       -1.42      1.85 o
   5   5  15        0.96        2.74      1.55 o
   6   5  15        4.64        5.34      1.46 o
   7   5  15        0.01        0.43      1.78 o
   8   5  15        7.10        2.99      1.78 o
   9   5  15        4.99        5.87      2.67 o
  10   5  15        0.12       -1.78      1.78 o
  11   5  15        2.74        2.13      2.56 o
  -3   6  15        7.32        4.27      3.74 o
  -2   6  15        1.93        1.98      1.81 o
  -1   6  15        2.06       -0.27      1.74 o
   0   6  15       81.79       68.31      3.75 o
   1   6  15        0.42       -1.55      1.55 o
   2   6  15       11.98       12.81      3.52 o
   3   6  15        0.10       -2.56      2.56 o
   4   6  15       18.20       14.43      3.02 o
   5   6  15        0.38       -1.78      1.78 o
   6   6  15        1.28        2.77      2.13 o
   7   6  15        0.00        2.13      1.37 o
   8   6  15        5.68        4.80      2.26 o
   9   6  15       18.75       20.39      2.67 o
  10   6  15        0.74        0.64      1.78 o
  11   6  15        0.13       -1.78      1.78 o
  -2   7  15        0.00       -1.64      1.64 o
  -1   7  15        0.02       -1.71      1.78 o
   0   7  15        4.25       -0.64      1.78 o
   1   7  15       36.18       43.76      6.40 o
   2   7  15       24.66       23.48      5.34 o
   3   7  15        3.10        4.27      3.20 o
   4   7  15       10.20        4.27      3.20 o
   5   7  15       40.86       47.64      3.77 o
   6   7  15        2.54        2.35      1.78 o
   7   7  15        0.02       -1.20      1.37 o
   8   7  15        0.01       -1.78      1.78 o
   9   7  15        0.07       -1.78      1.78 o
  10   7  15        0.09        1.92      1.78 o
  11   7  15        0.15        2.13      2.26 o
  -2   8  15        2.44        1.98      2.56 o
  -1   8  15        1.09       -2.13      4.27 o
   0   8  15        3.18       -4.27      4.27 o
   1   8  15        1.29       -3.20      3.20 o
   2   8  15        1.21        1.07      4.27 o
   3   8  15        3.39        0.00      4.27 o
   4   8  15       42.66       46.96      6.40 o
   5   8  15       27.37       24.77      3.33 o
   6   8  15       17.46       11.53      2.56 o
   7   8  15        4.11        4.73      4.27 o
   8   8  15        0.71        1.28      1.78 o
   9   8  15        0.07       -0.53      2.26 o
  10   8  15       10.00       13.55      2.56 o
  11   8  15        1.79        2.29      2.56 o
  -1   9  15       10.79       13.87      5.34 o
   0   9  15        2.30       -3.20      4.27 o
   1   9  15        0.09       -2.13      4.27 o
   2   9  15        9.63        8.54      4.27 o
   3   9  15        8.52       11.74      4.27 o
   4   9  15        6.71       10.67      4.27 o
   5   9  15        0.02        2.44      2.56 o
   6   9  15       14.85       10.24      2.56 o
   7   9  15        2.52       -1.49      2.13 o
   8   9  15        0.34       -1.55      1.55 o
   9   9  15        2.44        6.40      2.26 o
  10   9  15       49.84       61.18      8.00 o
  11   9  15        5.55       14.94      4.27 o
   0  10  15       29.74       35.22      6.40 o
   1  10  15       51.10       53.36      7.47 o
   2  10  15       22.26       16.01      5.34 o
   3  10  15        3.29        2.13      4.27 o
   4  10  15        1.01        0.00      4.27 o
   5  10  15        0.94        0.00      2.26 o
   6  10  15        1.00       -1.07      2.26 o
   7  10  15        1.01        2.44      2.56 o
   8  10  15       15.03       15.49      3.02 o
   9  10  15       29.12       31.21      3.33 o
  10  10  15        1.49        1.60      2.67 o
  11  10  15       67.64       80.04      7.47 o
   2  11  15       45.63       49.09      7.47 o
   3  11  15       66.57       82.18      8.54 o
   4  11  15        0.06        0.00      4.27 o
   5  11  15        2.20        3.81      2.56 o
   6  11  15        0.16        2.59      2.56 o
   7  11  15        3.11        3.96      2.56 o
   8  11  15        1.80        3.51      2.56 o
   9  11  15       16.43       22.41      4.27 o
  10  11  15       63.92       74.71      7.47 o
   3  12  15       12.64       16.01      5.34 o
   4  12  15        0.91        2.13      4.27 o
   5  12  15       10.79       10.67      4.27 o
   6  12  15        0.20        7.47      4.27 o
   7  12  15        0.39        1.07      4.27 o
   8  12  15        0.74        0.00      4.27 o
   9  12  15        1.32       13.87      4.27 o
   1  -2  16       12.14       14.94      5.34 o
  -1  -1  16        1.46       -4.27      4.27 o
   0  -1  16        0.39       -4.27      4.27 o
   1  -1  16        0.83       -2.67      2.67 o
   2  -1  16        2.71       -1.46      3.36 o
   3  -1  16        4.62        7.22      2.00 o
   4  -1  16        0.73        1.07      2.26 o
  -2   0  16        0.03       -3.20      4.27 o
  -1   0  16        0.08       -2.29      2.56 o
   0   0  16        0.26       -2.44      2.56 o
   1   0  16        0.61       -2.67      2.67 o
   2   0  16        2.41       -2.56      2.56 o
   3   0  16        0.25        0.74      1.68 o
   4   0  16        0.02       -1.65      2.00 o
   5   0  16        3.80        0.97      2.00 o
   6   0  16       19.26       22.36      2.63 o
  -3   1  16        0.59       -4.27      4.27 o
  -2   1  16       22.14       19.51      3.33 o
  -1   1  16        0.36       -0.61      2.56 o
   0   1  16        0.07       -2.56      2.56 o
   1   1  16       23.17       28.97      3.77 o
   2   1  16       11.40       10.16      4.27 o
   3   1  16        0.28       -4.80      4.80 o
   4   1  16        0.78        0.49      1.64 o
   5   1  16        0.02       -1.71      1.78 o
   6   1  16       15.45       16.10      2.31 o
   7   1  16       11.80        9.02      2.03 o
  -3   2  16        0.04       -0.11      2.29 o
  -2   2  16        3.74        0.32      2.20 o
  -1   2  16        0.75        0.30      2.56 o
   0   2  16        2.78       -1.37      5.87 o
   1   2  16        0.19       -2.13      2.56 o
   2   2  16      252.61      240.19      9.72 o
   3   2  16      100.49       95.80      5.90 o
   4   2  16        0.00       -2.20      2.20 o
   5   2  16        1.39       -1.46      1.46 o
   6   2  16        2.93       -1.30      1.40 o
   7   2  16        3.97        5.87      3.02 o
   8   2  16        6.27       11.74      3.33 o
  -3   3  16        0.10       -0.21      2.20 o
  -2   3  16        2.63        0.85      2.20 o
  -1   3  16        4.89       -0.21      2.82 o
   0   3  16        0.07       -1.07      2.00 o
   1   3  16        2.58        3.42      2.20 o
   2   3  16       11.13       11.84      2.74 o
   3   3  16      618.59      583.75     18.61 o
   4   3  16      114.53      108.60      6.23 o
   5   3  16        3.81        2.03      2.20 o
   6   3  16        0.00       -1.07      3.20 o
   7   3  16        0.18        0.30      2.56 o
   8   3  16        2.15       -1.07      2.56 o
   9   3  16        0.64        2.13      3.33 o
  -2   4  16        1.87        0.00      2.20 o
  -1   4  16        8.30        5.87      2.89 o
   0   4  16        0.38       -2.20      2.20 o
   1   4  16        0.34       -1.28      2.20 o
   2   4  16        0.08        5.66      2.20 o
   3   4  16       41.55       39.85      3.45 o
   4   4  16      225.20      211.45      5.80 o
   5   4  16       10.32       17.88      4.80 o
   6   4  16        2.73       -1.40      1.84 o
   7   4  16        7.19        3.66      4.27 o
   8   4  16       31.71       43.18      4.10 o
   9   4  16        1.75        1.68      2.56 o
  -2   5  16        0.07       -0.85      2.20 o
  -1   5  16        8.70        3.63      2.20 o
   0   5  16       54.16       62.27      3.75 o
   1   5  16        0.02       -2.01      2.01 o
   2   5  16        0.49       -1.17      2.20 o
   3   5  16        3.85        2.67      2.20 o
   4   5  16        1.11        3.31      4.25 o
   6   5  16        3.16        5.76      2.20 o
   7   5  16       22.87       25.85      2.63 o
   8   5  16        1.97       -1.07      2.67 o
   9   5  16       15.22       10.93      2.56 o
  10   5  16        0.08       -1.07      3.20 o
  -2   6  16        0.29        2.03      2.20 o
  -1   6  16        0.03       -1.28      2.20 o
   0   6  16        0.07        0.00      1.74 o
   1   6  16       31.97       29.17      3.69 o
   2   6  16        0.00       -1.83      2.56 o
   3   6  16        1.12       -2.56      2.56 o
   4   6  16        9.18        2.13      5.34 o
   5   6  16        1.17        1.60      2.26 o
   6   6  16        0.84        5.34      3.20 o
   7   6  16        0.51        2.13      2.13 o
   8   6  16        4.88        0.85      1.78 o
   9   6  16        2.13       -1.49      1.78 o
  10   6  16        1.72        0.00      2.26 o
  -1   7  16        1.21       -2.13      2.13 o
   0   7  16        5.69        1.07      4.27 o
   1   7  16        0.47        0.00      4.27 o
   2   7  16        0.44        4.27      4.27 o
   3   7  16        0.20        0.00      3.20 o
   4   7  16        1.07        2.13      4.27 o
   5   7  16        5.47        6.56      2.67 o
   6   7  16        0.30        1.07      2.56 o
   7   7  16        3.46        1.07      1.78 o
   8   7  16        1.74        1.28      1.78 o
   9   7  16        0.55       -1.71      1.78 o
  10   7  16        0.31       -0.53      3.74 o
   0   8  16        0.03       -4.27      4.27 o
   1   8  16        0.09       -3.20      4.27 o
   2   8  16        0.13       -2.13      4.27 o
   3   8  16        9.22        9.61      4.27 o
   4   8  16       13.55       19.21      5.34 o
   5   8  16       29.35       29.56      3.33 o
   6   8  16        0.01        0.00      2.26 o
   7   8  16        0.32       -2.13      2.13 o
   8   8  16        0.80       -1.07      2.13 o
   9   8  16        8.88        9.15      3.20 o
  10   8  16        0.00       -1.60      2.26 o
   1   9  16        0.41        0.00      4.27 o
   2   9  16        2.59        0.00      4.27 o
   3   9  16        0.15        1.07      4.27 o
   4   9  16        0.73        6.40      4.27 o
   5   9  16        2.04        1.83      2.56 o
   6   9  16       20.95       19.63      3.74 o
   7   9  16        0.37       -1.28      1.78 o
   8   9  16       21.46       23.48      4.27 o
   9   9  16        1.51        3.20      2.26 o
  10   9  16        9.43       12.81      4.27 o
   2  10  16       31.23       33.08      6.40 o
   3  10  16        8.65        9.61      5.34 o
   4  10  16        5.83        2.13      4.27 o
   5  10  16        0.69       -2.26      2.26 o
   6  10  16        0.55        0.00      2.26 o
   7  10  16        0.02       -1.07      2.26 o
   8  10  16        2.36        2.74      2.56 o
   4  11  16       13.29       16.01      5.34 o
   5  11  16        1.14        1.07      4.27 o
   6  11  16        0.01       -3.20      3.20 o
   7  11  16        5.41        4.27      4.27 o
   8  11  16        2.42        2.13      4.27 o
   0   1  17        0.55        3.20      5.34 o
   1   1  17        3.05        2.67      3.02 o
   2   1  17        0.44       -2.29      2.67 o
   3   1  17        0.01       -4.80      4.80 o
   4   1  17        0.51        0.29      2.00 o
   5   1  17        1.07        2.90      2.56 o
  -1   2  17        2.53        0.00      4.27 o
   0   2  17        0.02       -1.71      2.20 o
   1   2  17        1.49       -0.43      2.37 o
   2   2  17        3.74        2.43      2.44 o
   3   2  17       26.76       29.00      3.45 o
   4   2  17        6.84        0.75      2.20 o
   5   2  17        0.64        0.19      2.00 o
  -1   3  17        1.77       -1.71      2.20 o
   0   3  17        0.01       -2.03      2.20 o
   1   3  17        0.33       -2.03      2.20 o
   2   3  17        0.25       -2.20      2.20 o
   3   3  17       19.06       26.42      3.11 o
   4   3  17        7.15        5.56      2.63 o
   5   3  17        2.01       -3.02      3.02 o
  -1   4  17        5.10        2.77      2.62 o
   0   4  17        2.65        0.64      2.20 o
   1   4  17        2.08       -0.64      2.20 o
   2   4  17       10.92       10.38      2.44 o
   3   4  17        0.23        1.07      2.20 o
   4   4  17        1.00        3.52      2.20 o
   5   4  17       12.11       20.50      3.77 o
   8   4  17        0.93        0.76      2.56 o
   0   5  17        4.19       -0.21      2.20 o
   1   5  17        3.19        2.24      2.49 o
   2   5  17        1.41       -0.21      2.20 o
   3   5  17        3.42       -2.13      3.02 o
   4   5  17        0.33        2.88      2.20 o
   5   5  17        0.00        1.28      2.20 o
   6   5  17        0.11        0.80      1.95 o
   7   5  17        3.22        2.13      3.20 o
   0   6  17        1.22        0.21      2.20 o
   1   6  17        5.33        7.23      3.33 o
   2   6  17        0.03        2.67      3.02 o
   3   6  17        1.47       -2.13      3.02 o
   4   6  17        1.69       -2.20      2.20 o
   5   6  17        7.29        9.71      2.67 o
   6   6  17        0.07        1.98      2.56 o
   7   6  17        8.13        7.47      3.20 o
   8   6  17        9.03        6.40      3.20 o
   9   6  17       23.03       16.01      3.20 o
   1   7  17        6.90        0.00      4.27 o
   2   7  17        0.07       -4.27      4.27 o
   3   7  17        1.90        1.07      4.27 o
   4   7  17        0.06       -3.20      3.20 o
   5   7  17        2.58        0.91      2.67 o
   6   7  17        2.14        1.52      3.20 o
   7   7  17        0.00       -2.13      2.13 o
   8   7  17        0.17        0.00      3.20 o
   9   7  17        1.62        0.00      3.20 o
   1   8  17        0.75       -1.07      4.27 o
   2   8  17        1.97        4.27      4.27 o
   3   8  17        3.36        2.13      4.27 o
   4   8  17       18.05       13.87      5.34 o
   5   8  17        1.45        5.34      2.56 o
   6   8  17        2.06        0.76      2.56 o
   7   8  17        0.01       -1.78      1.78 o
   8   8  17        0.91        0.00      2.13 o
   3   9  17        2.40        1.07      4.27 o
   4   9  17        3.04       -1.07      3.20 o
   5   9  17       12.28       18.14      5.34 o
   6   9  17       16.38       14.77      3.33 o
   7   9  17        1.05       -2.13      3.20 o
   5  10  17        0.67       -1.07      4.27 o
   6  10  17        0.02        0.00      4.27 o
   7  10  17        1.72        2.13      4.27 o
   3   4  18        0.11       -1.07      3.02 o
   4   4  18        0.42       -2.13      4.27 o
   3   5  18        0.21        1.60      5.87 o
   4   5  18        7.62        3.69      2.44 o
   5   5  18        3.20        1.39      2.20 o
   3   6  18        0.07       -2.67      3.02 o
   4   6  18        0.26       -0.64      2.20 o
   5   6  18        0.02       -2.56      2.56 o
   6   6  18        1.01       -1.42      1.91 o
   4   7  18        7.00       10.67      4.27 o
   5   7  18        9.82        6.10      2.56 o
   6   7  18        4.90        1.07      3.20 o
 
